# Supplementary material for: Inhibition allocates spikes during hippocampal ripples
Source: Nat Commun. 2022 Mar 11;13:1280. doi: 10.1038/s41467-022-28890-9 (PMC8917132; doi:10.1038/s41467-022-28890-9)
Supplement: Supplementary file 4 — Source Data [file 41467_2022_28890_MOESM4_ESM.xlsx]

## Sheet: Fig. 1c top
from left	10.05	0	50.65	-1	49.85	-2	20	-3	71.6	-4	47.6	-5	53.3	-6	15	-7	39.75	-8	78.15	-9	29.7	-10	3.6	-11	79.4	-12	101.9	-13	14.05	-14	31.1	-15	23.5	-16	9.05	-17	70.05	-18	45.3	-19	11.55	-20	66.65	-21	28.7	-22	66.8	-23	-32.35
180507_1,2,3	10.15	0	62.1	-1	73.7	-2	-27.45	-3	88.05	-4	22.7	-5	61.5	-6	6.55	-7	24.45	-8	2.5	-9	45.2	-10	11.25	-11	101.6	-12	111.15	-13	23.65	-14	44.8	-15					179.35	-18			22.05	-20	60.3	-21	36.7	-22	37.65	-23	-17.3
190613_1,3	30.25	0	53.85	-1	71.5	-2	10.35	-3	93.6	-4	42.05	-5	72.55	-6	28	-7	38.9	-8	95.5	-9	-23.7	-10	20.35	-11	76.45	-12	21.1	-13	3.25	-14	63.8	-15					188.35	-18			22.95	-20	71	-21	25.6	-22	28.05	-23	-0.85
190730_1,2,3	30.35	0	62.35	-1	98.7	-2	25.1	-3			-61.65	-5	124.9	-6	19.95	-7	142.75	-8	148.95	-9	-7.35	-10	2.4	-11			27.65	-13	45.55	-14	-1.15	-15					5.1	-18			34.45	-20	-94.85	-21	45.55	-22			57.65
	37.4	0	74.6	-1	110.85	-2	46.1	-3			48.75	-5	34.4	-6	40.15	-7	31.1	-8	26.5	-9	-0.2	-10	126.8	-11			39.1	-13	35.4	-14	12.75	-15					29.4	-18			19.3	-20	7.7	-21	48	-22			73.55
190903_2,3	37.5	0	85.8	-1	130.55	-2	8.25	-3			103.9	-5	166.85	-6	55	-7			2.95	-9	81.65	-10	130.35	-11			31.6	-13			33.45	-15					42.65	-18			30.8	-20	14.95	-21	22.15	-22			77.8
191002_1	37.65	0	113.65	-1	7.35	-2	36.8	-3			114.9	-5	177.65	-6	61.6	-7			26.65	-9	88.15	-10	136.75	-11			40.15	-13			44.8	-15					16.3	-18			25.3	-20	24.9	-21	35.05	-22			-64.25
191011_1,2,3	37.75	0	3.75	-1	21.95	-2	31.3	-3			125.05	-5	34.65	-6	127.4	-7			-38.8	-9	46.55	-10	31.15	-11			16.4	-13			33.75	-15					26.65	-18					93.5	-21	35.15	-22			-32.05
191030_2,3	62	0	7.7	-1	39.9	-2	45.7	-3			6.35	-5	84.7	-6	155.15	-7			-22.5	-9			-25.45	-11			24.2	-13			-12.95	-15					3.65	-18							-65.8	-22			23.05
191115_1	62.1	0	16.05	-1	62.8	-2	-65.3	-3			7.65	-5	138.95	-6	176	-7			-14.4	-9			8.1	-11			78.05	-13			45.35	-15					36.25	-18							-27.9	-22			153.65
191219_1,2,3	59.7	0	26.15	-1	-18.75	-2					22.7	-5	148.45	-6	21.15	-7							33.2	-11							76.1	-15					30.2	-18							-16.45	-22			166.6
	59.8	0	38.4	-1	-0.15	-2					35.45	-5	-80	-6	27	-7							45.9	-11							26.55	-15					34.1	-18							31.05	-22
180312_1,2	12.4	0	15.6	-1	15.35	-2					68.3	-5	-8.7	-6	92.95	-7							46.15	-11							-4	-15					52.9	-18							31.95	-22
180330_2	23.15	0	22.45	-1	158.2	-2							-1.05	-6	100.65	-7							45.35	-11							-19.25	-15					22.9	-18							40.05	-22
180501_1,2	23.25	0	33.45	-1	177.45	-2							21.15	-6	-3.3	-7							56.1	-11							3.85	-15					41.3	-18							79.05	-22
180719_1,2	56.1	0	-18.45	-1	53.75	-2									8.85	-7							-11.2	-11							35.45	-15					47.55	-18							90.8	-22
180905_1,2	56.2	0	-11.35	-1											20.55	-7							-3.6	-11							8.65	-15					30.1	-18							90.9	-22
190116_1	58.25	0	17.7	-1											68.65	-7							3	-11							17.25	-15					78	-18							100.55	-22
190123_1,2	58.35	0	31.4	-1											74.35	-7							11.85	-11							46.45	-15					5.15	-18							102.5	-22
190205_2	41.8	0	59.7	-1											94.75	-7							20.6	-11							-98.8	-15					131.75	-18							115.85	-22
190410_1,2	41.9	0	75.8	-1											130.3	-7							38.5	-11							26.85	-15					144.55	-18							129.3	-22
190620_1,2			17.85	-1											145.85	-7							53.4	-11							42.95	-15					14.15	-18							129.4	-22
190814_1,2			115.9	-1											27.95	-7							16.95	-11							86.45	-15													131.45	-22
190820_1,2			1.85	-1											35.85	-7															92.85	-15													131.55	-22
190822_1,2			9.65	-1											12.9	-7															101.45	-15													159.25	-22
200115_1,2			33.5	-1											-6.75	-7															35.15	-15													54.5	-22
200117_1,2			42.9	-1											-0.3	-7															5.7	-15													27.95	-22
180126_			57.35	-1											8.45	-7															19.7	-15													28.05	-22
191218_			68.1	-1																											26.75	-15													60.8	-22
			-32.5	-1																											43.25	-15													60.9	-22
			-24.3	-1																											-8.05	-15													42.2	-22
			-12.5	-1																											5.3	-15													61.85	-22
			4.95	-1																											22.25	-15													-1.05	-22
			17	-1																											46.65	-15													39.65	-22
			27.9	-1																											57.2	-15													56	-22
			10.8	-1																											178.65	-15													43.25	-22
			22.15	-1																											190.9	-15													43.35	-22
			35.25	-1																											-67.35	-15													36.45	-22
			42.7	-1																											56.35	-15													36.55	-22
			53.15	-1																											16.6	-15													31.15	-22
			68.1	-1																											30.15	-15													40.65	-22
			88.55	-1																											37.9	-15													57.9	-22
			100.6	-1																																									68.4	-22
			-12.55	-1																																									81.65	-22
			-2.5	-1																																									81.75	-22
			7.35	-1
			25	-1
			40.8	-1
			50.5	-1
			43.4	-1
			3.4	-1
			11.55	-1
			19.05	-1
			36.15	-1
			-23.75	-1
			-14.45	-1
			-26.05	-1
			-13.25	-1
			-0.75	-1
			18.6	-1
			62.05	-1
			12.25	-1
			22.5	-1
			31.75	-1
			44.5	-1
			50.25	-1
			51.5	-1
			96.15	-1
			88.8	-1
			103.1	-1
			27.4	-1
			37.7	-1
			46.35	-1
			30.4	-1
			36.3	-1
			44.55	-1
			54.9	-1
			65.2	-1
			87.9	-1
			14.35	-1
			25.65	-1
			-82.65	-1
			-91.6	-1
			-75.4	-1
[truncated: 50 more columns]

## Sheet: Fig. 1c bottom
spike times relative to SWR onsets	#		spike times relative to SWR onsets	cumulative prob.
-147.5	0.067		-80	0
-142.5	0.1339		-77.5	0.0067448
-137.5	0.1674		-72.5	0.011
-132.5	0.1674		-67.5	0.0169
-127.5	0.1004		-62.5	0.0211
-122.5	0.1674		-57.5	0.0245
-117.5	0		-52.5	0.0287
-112.5	0.1004		-47.5	0.0337
-107.5	0.0335		-42.5	0.0396
-102.5	0.067		-37.5	0.0455
-97.5	0.1004		-32.5	0.0523
-92.5	0.1674		-27.5	0.059
-87.5	0.1004		-22.5	0.0708
-82.5	0.067		-17.5	0.0818
-77.5	0.2678		-12.5	0.1003
-72.5	0.1674		-7.5	0.118
-67.5	0.2343		-2.5	0.14
-62.5	0.1674		2.5	0.1695
-57.5	0.1339		7.5	0.2074
-52.5	0.1674		12.5	0.2555
-47.5	0.2009		17.5	0.3018
-42.5	0.2343		22.5	0.3744
-37.5	0.2343		27.5	0.4502
-32.5	0.2678		32.5	0.527
-27.5	0.2678		37.5	0.6096
-22.5	0.4687		42.5	0.6796
-17.5	0.4352		47.5	0.731
-12.5	0.7365		52.5	0.7774
-7.5	0.703		57.5	0.8187
-2.5	0.8704		62.5	0.8516
2.5	1.1717		67.5	0.8769
7.5	1.5065		72.5	0.8938
12.5	1.9083		77.5	0.9115
17.5	1.8413		82.5	0.93
22.5	2.8791		87.5	0.9384
27.5	3.0131		92.5	0.9519
32.5	3.0465		97.5	0.9578
37.5	3.2809		102.5	0.968
42.5	2.7787		107.5	0.9696
47.5	2.0422		112.5	0.9772
52.5	1.8413		117.5	0.9831
57.5	1.6404		122.5	0.9848
62.5	1.3057		127.5	0.9924
67.5	1.0044		132.5	1
72.5	0.6696
77.5	0.703
82.5	0.7365
87.5	0.3348
92.5	0.5357
97.5	0.2343
102.5	0.4017
107.5	0.067
112.5	0.3013
117.5	0.2343
122.5	0.067
127.5	0.3013
132.5	0.3013
137.5	0.2009
142.5	0.1674
147.5	0.3013
152.5	0.1339
157.5	0.2009
162.5	0.0335
167.5	0.1339
172.5	0.067
177.5	0.2009
182.5	0.067
187.5	0.0335
192.5	0.0335
197.5	0.1004

## Sheet: Fig. 2binset
dVmpre	control	CsF-DIDS
	1.8043	1.5439
	4.5622	3.6985
	4.4143	7.8966
	-0.8362	2.6443
	-0.0135	3.1702
	-3.4622	1.9402
	-2.7037	3.404
	0.6217	-3.6028
	2.3971	2.777
	-1.1526	-3.523
	1.2132	2.965
	0.2587	4.6293
	-5.5918	0.1602
	-1.8997	4.0417
	-0.3319	0.0794
	1.9213	1.4297
	1.4957	6.2313
	-0.0865	4.8713
	0.8288	0.2952
	0.2108	0.7749
	-2.2978	-1.0379
	-1.3933	-0.3224
	1.7981	0.0756
	1.255	0.3878
	-0.4367	1.9807
	-1.5206	-1.6035
	-0.4698	1.1587
	5.0742	0.237
	1.5217	0.9586
	-0.9402	3.1116
	1.1037	3.6562
	0.8898	0.6658
	-2.0922	2.5332
	-0.7724	0.1954
	3.3077	1.6955
	4.4282	3.5337
	1.8221	1.7659
	-2.1114	0.1669
	-0.7911	0.7174
	-5.0767	2.1666
	-3.7679	-0.5339
	0.902	0.8898
	7.7211	0.0363
	-0.3747	-0.1248
	1.9508	1.2355
	-1.3676	5.4662
	-3.6428	3.6176
	-0.3759	-1.4144
	-1.8693	4.9113
	0.4663	0.7143
	3.1957	3.8734
	-0.9074	3.5673
	1.3051	-8.2199
	-0.2046	-3.9062
	-3.0637	-7.0392
	2.7514	-3.383
	5.4327	-0.9447
	-0.4486	-1.0696
	-2.7793	8.4207
	3.372	6.2844
	0.8933	-4.6778
	3.6416	2.1293
	3.6022	-0.5718
	1.1702	-2.1329
	0.8414	1.7831
	-0.643	0.9652
	-1.7163	-0.159
	-1.7301	3.6983
	2.3109	2.8805
	2.161	-0.5887
	0.2138	0.839
	-1.9321	1.7864
	-0.3781	3.0056
	-5.091	-2.2216
	-3.0148	1.416
	0.7438	0.2417
	3.9194	1.0721
	-0.708	0.3863
	-1.5977	0.1864
	-1.1265	-0.2713
	-3.4588	0.4587
	0.2446	0.2249
	0.9234	2.2965
	1.2155	4.0315
	0.6476	2.2303
	0.5576	1.8089
	-0.5275	-0.4427
	1.3432	0.1404
	-0.8554	-0.0614
	1.2911	1.1112
	2.421	-0.8468
	0.9667	2.5665
	0.794	0.4366
	-0.4985	-0.7307
	-2.2587	2.3428
	3.0626	-0.4237
	-0.712	0.2918
	0.9961	-0.2685
	-0.8303	2.4158
	-1.3641	1.2301
	-2.9613	3.1851
	-0.9874	0.4323
	1.2977	-1.4494
	1.2041	4.5747
	0.7355	0.93
	4.7625	1.8352
	-0.3111	3.7298
	4.1411	12.8872
	2.5145	10.171
	-0.8303	2.8164
	0.1232	1.5163
	4.1688	0.2419
	-0.434	-0.1552
	0.1727	-4.9851
	1.6447	7.2407
	2.3973	-0.9868
	2.7282	-3.9882
	0.4715	-1.9537
	1.8708	-1.6017
	0.5618	0.9817
	0.5096	0.8502
	1.5384	2.7227
	-0.0889	1.0146
	-2.5648	-2.0883
	-2.0664	0.5732
	0.7325	2.3922
	1.2133	-0.3653
	-5.3034	4.2624
	-2.1677	-1.2378
	-2.4097	-2.221
	-1.7616	-1.0961
	-1.1277	0.9762
	2.6881	-0.3381
	3.5842	2.5615
	0.0827	-1.7566
	-2.4854	1.7731
	0.8203	3.5594
	-1.7542	-0.7292
	0.0454	1.7808
	1.7835	-0.3538
	0.5716	0.31
	-0.8572	0.559
	1.4178	0.4238
	-1.4625	0.6576
	-0.0312	1.3817
	-1.2053	5.6826
	1.4779	2.3727
	-1.8901	4.9915
	0.3197	8.4254
	1.2095	6.7109
	-1.4404	-2.4286
	1.4198	-1.6098
	-1.6018	-0.2988
	1.0968	-0.3411
	-0.6598	3.1356
	-2.4217	-1.4836
	2.3889	-0.6691
	3.2382	-1.0975
	1.0218	6.1592
	-0.4569	-2.0571
	1.1384	3.9424
	0.5898	2.237
	-1.0893	-0.1153
	-1.0725	-0.644
	-0.211	2.6656
	-0.6469	-2.6708
	-2.4181	1.9521
	0.6622	-2.6173
	-1.9545	-5.2597
	0.2013	3.6584
	0.4681	8.8904
	0.5821	-3.0874
	-3.1801	-1.7015
	-1.0555	-2.1488
	-0.784	-0.3242
	-0.4178	-6.2151
	-1.5689	4.2723
	2.3358	-3.4766
	-0.9349	3.0333
	-0.162	2.4306
	0.5438	0.5904
	1.1252	8.5438
	0.1153	0.5838
	2.5868	-1.0306
	-1.7678	4.547
	4.8432	1.4353
	5.5274	0.477
	-0.5884	-4.9743
	2.1991	-3.5506
	-1.0098	1.1268
	-1.4595	3.2001
	-2.0775	2.5656
	0.469	2.9522
	2.2923	17.3764
	2.4166	-4.5144
	0.1319	8.6223
	-0.0762	1.4594
	2.7174	-0.0522
	0.1944	-2.4286
	2.4166	-2.2786
	-2.7251	-2.2246
	6.1102	0.6551
	-0.6956	0.1218
	3.8334	6.4383
	9.0827	3.9989
	-3.2423	0.171
	0.3085	-0.0358
	-1.1183	-0.0556
	-3.2421	-0.1619
	-1.5219	-0.476
	-1.1991	0.5763
	8.1559	3.3239
	-1.3487	3.6988
	-3.0516	-1.0353
	-0.7937	2.8993
	-3.4951	1.7912
	-5.02	5.331
	-1.5906	7.4097
	4.2863	2.4848
	-0.7499	0.9017
	2.0206	5.7454
	-1.7705	1.5425
	-0.7989	-0.451
	1.9921	-0.4499
	-2.2562	5.1618
	3.4633	7.3929
	-0.8792	0.7974
	0.5692	1.0567
	-2.9324	3.1184
	-4.1705	7.1699
	-3.6853	0.4285
	5.2378	4.7075
	0.7961	0.00088778
	-0.3944	1.4711
	-1.934	2.7876
	1.811	2.7194
	-2.4011	-0.7062
	-0.8698	-0.1794
	-0.6907	0.7814
	1.1063	3.55
	-0.6874	1.7877
	2.2245	-0.0761
	1.0572	-1.5709
	-0.6239	3.2328
	1.5767	-0.1267
	-1.016	-0.2173
	2.5099	0.7624
	0.863	-0.1542
	1.8632	0.3969
	4.5024	1.6236
	-0.7304	1.7912
	0.3626	0.3326
	0.0566	2.5526
	-2.5536	2.6697
	-0.4786	9.1595
	-1.4443	0.8716
	0.1855	0.0306
	-1.129	2.0572
	3.61	-0.0813
	0.6534	1.0256
	0.2864	0.2269
	1.6729	0.3495
	-1.7463	10.4968
	0.0867	-4.2466
	-0.8029	-0.0855
	4.4478	0.2107
	-0.7051	0.2588
	-0.3319	-0.0505
	0.6547	-1.5999
	-1.6662	0.3337
	1.0053	0.6216
	-3.4764	6.9057
	-1.0651	0.1784
	-1.3682	-0.7009
	0.7496	4.6308
	-2.7074	-1.265
	-0.8288	-0.4561
	-0.1723	-4.5377
	0.7901	2.403
	-1.4859	2.0685
	5.6754	-0.2188
	0.1562	-1.4607
	1.2295	2.0167
	-0.7973	-2.4852
	2.9079	1.2469
	-0.2691	-1.0193
	-2.496	0.6305
	-2.7509	-0.3242
	-0.5069	0.5623
	-0.6014	-1.3007
	-2.1389	1.6535
	1.9623	-8.8755
	0.9916	-5.8468
	-1.23	-7.6215
	-0.9764	-9.9713
	-1.8428	-14.9999
	0.7601	-3.3588
	-1.79	-5.1096
	-1.4933	-2.2336
	-1.9752	-2.7298
	-1.0208	1.0246
	-0.617	-0.9842
	-0.2496	1.8401
	-0.813	1.5126
	-1.3968	-1.5644
	-1.8071	-0.7911
	-1.2737	0.14
	-1.8008	3.8144
	-1.6806	1.3592
	1.5854	3.7406
	-0.5555	0.1128
	-0.6603	2.0634
	-0.8329	1.9145
	-2.3852	2.0656
	4.552	0.7404
	0.9163	1.2716
	-0.4543	0.8197
	-1.2654	0.7964
	-0.0841	2.2579
	-0.6355	0.2236
	-1.2175	3.8809
	2.5662	1.7074
	-0.9283	-0.3202
	-1.2487	2.271
	-1.4785	-0.6551
	-1.3254	0.2045
	-4.0477	0.0699
	0.1132	-0.7288
	-1.7532	11.879
	0.3534	7.9768
	-1.0066	0.3385
	-0.2587	-0.0936
	-0.2759	0.4443
	-2.0398	0.2775
	0.1211	0.2623
	0.1238	0.6555
	-1.3904	0.988
	-1.7028	0.1137
	-0.271	1.1782
	0.9694	0.4607
	0.3717	0.2634
	0.4045	0.5271
	-2.303	1.9181
	-1.3776	-0.6432
	-2.0133	-0.5153
	0.0839	1.096
	1.0349	0.4355
	3.3138	1.4045
	-0.9145
	-1.938
	2.2774
	0.8105
	-0.0025798
	-1.0212
	-2.2317
	-2.0772
	0.5243
	0.1039
	0.339
	-1.3118
	-0.4767
	-1.8779
	-2.9055
	0.1301
	-1.0536
	-0.2932
	-2.5869
	-0.7208
	-0.5301
	-2.9
	-0.899
	-0.983
	-0.033
	0.721
	-1.6942
	-0.5801
	-2.647
	2.1849
	-1.579
	0.2687
	0.977
	-0.218
	-1.3378
	0.6085
	-0.1795
	-0.7605
	-0.6874
	-0.2464
	0.165
	1.5736
	0.6589
	-0.2934
	0.0595
	-0.3527
	-0.4056
	-1.7133
	-0.5945
	-0.5196
	-0.3692
	-0.6501
	-1.4427
	-2.4431
	0.4496
	0.0252
	1.5491
	0.4164
	-0.93
	-2.8805
	-2.7442
	-2.2854
	0.5296
	-0.199
	3.6969
	-3.8587
	-3.1699
	-4.0534
	-1.8137
	0.0429
	-1.0812
	0.0387
	-2.5216
	0.0712
	-1.1109
	-0.3289
	-1.0997
	-1.3879
	2.5722
	-1.5756
	0.4974
	-0.3204
	-1.6164
	-0.8406
	0.0464
	-0.692
	1.7975
	1.422
	0.4565
	0.5563
	2.2252
	4.4293
	-1.6582
	0.6351
	-0.7043
	-0.2191
	0.3388
	-0.8722
	1.0225
	-2.2207
	2.0246
	-1.074
	2.4408
	2.4683
	-0.4044
	-0.5448
	0.783
	-0.3159
	1.4716
	2.1788
	0.0346
	0.9165
	-0.85
	-2.6481
	-1.0447
	2.3061
	0.3471
	0.1807
	1.7534
	0.3969
	1.3716
	1.4753
	0.0857
	1.1309
	-0.6863
	1.1894
	-1.6888
	-0.1845
	-0.8963
	0.7598
	-0.6703
	-0.6025
	1.5871
	2.7414
	1.954
	0.6958
	0.761
	1.5062
	-1.2654
	0.9913
	-0.6716
	-0.9469
	0.5879
	0.6965
	-1.1194
	1.2685
	0.663
	-0.424
	0.5068
	2.986
	0.825
	2.368
	2.2587
	3.7031
	-1.1832
	-0.7806
	-0.3796
	-0.6215
	2.6219
	-0.9877
	-0.7056
	-0.5162
	1.6125
	1.3815
	1.9316
	1.3258
	1.5333
	0.3454
	2.2289
	-1.2852
	0.3698
	1.3963
	0.8824
	-1.2714
	0.7089
	3.9842
	0.135
	0.3959
	-0.8964
	3.8755
	2.3638
	2.735
	-1.5708
	0.4213
	1.0852
	-3.7816
	-1.0723
	-1.5656
	1.8537
	2.6948
	1.9021
	-0.4506
	-0.478
	1.0985
	2.0745
	3.4535
	0.9611
	3.8396
	-0.3608
	4.4333
	1.8424
	-2.002
	2.1422
	-1.2876
	-0.4102
	1.2418
	-3.3212
	0.2064
	0.9807
	1.1617
	0.9941
	-1.5486
	0.8104
	1.7724
	1.6374
	-0.077
	-0.0095157
	-2.4832
	-4.5953
	-0.2213
	-0.6847
	2.5801
	2.4419
	1.8201
	-0.7198
	-1.4765
	-0.0286
	2.1202
	2.8352
	-4.7216
	1.7966
	-5.4605
	-0.2509
	1.5221
	-0.3538
	-2.4813
	-2.7802
	2.259
	0.0923
	0.1356
	1.2514
	2.1879
	0.7878
	2.3464
	-0.7137
	-0.5651
	-1.3713
	-0.4845
	0.2501
	0.9699
	1.0391
	-1.4347
	-1.8374
	0.1762
	1.1713
	0.5557
	0.1227
	0.3298
	0.2574
	0.6251
	3.6634
	-0.1416
	-1.0627
	0.4288
	-0.3812
	-0.037
	-0.476
	-1.1724
	0.9109
	-1.8208
	0.6631
	-0.1948
	-1.0211
	-0.1801
	0.0834
	-1.1
	1.5777
	4.121
	-1.6334
	0.0221
	0.0723
	1.17
	-0.3654
	-1.5681
	0.4033
	-0.4483
	-2.2213
	0.3981
	-2.5345
	-2.0663
	1.3322
	0.0625
	-1.9327
	-0.0090943
	0.0263
	-2.0377
	-2.4418
	-1.8605
	-0.0176
	-1.3565
	-0.2196
	1.5311
	-0.6381
	0.276
	-0.388
	-0.2802
	0.9619
	-0.1106
	1.2367
	-0.8377
	0.2765
	-1.6413
	-2.3026
	0.2863
	-0.5076
	-0.3155
	-1.3487
	-0.6553
	-0.5773
	-0.1728
	-1.9065
	-0.9329
	-1.4635
	-1.3372
	-0.0568
	2.6205
	-2.6227
	-2.8883
	-0.9244
	0.0451
	1.8213
	-1.0381
	-1.7929
	-1.2017
	-0.7508
	1.3404
	-0.9972
	0.206
	-0.5749
	0.673
	0.4234
	-0.1847
	-0.1524
	-1.4433
	1.6705
	0.8045
	0.1373
	-2.0391
	0.2399
	-0.0425
	0.6147
	-0.8964
	-1.7251
	-0.7325
	2.201
	0.488
	-0.7256
	-1.743
	0.9685
	-0.5108
	-0.7913
	2.1633
	1.453
	0.1897
	0.1111
	-0.8353
	0.2614
	0.6078
	1.009
	1.1458
	-0.239
	-1.8165
	1.1957
	-0.1414
	-1.1072
	-0.6132
	0.3445
	-0.8446
	0.2029
	-0.1581
	-0.7003
	0.198
	-0.8919
	-0.8561
	0.8774
	-0.0021538
	0.6452
	-0.0943
	-0.2367
	-0.1021
	-0.3481
	-0.2317
	-0.0507
	1.211
	-0.4814
	-0.78
	0.4149
	0.5518
	-1.5915
	0.4833
	0.5867
	0.5923
	-0.6763
	0.1893
	0.4063
	0.4747
	0.6545
	1.1266
	1.2704
	1.1073
	-0.4683
	0.5666
	0.5811
	0.3473
	-1.3941
	-0.5651
	-0.659
	1.6733
	-0.184
	-0.9787
	-0.7584
	0.904
	2.6541
	0.1058
	0.9738
	-0.4637
	1.0487
	0.0497
	0.6688
	0.4967
	-0.2089
	0.0122
	1.0208
	0.4906
	-0.1733
	-0.4983
	0.7713
	0.917
	-0.4497
	0.4831
	-1.2451
	-0.3198
	0.1515
	-0.1672
	0.1169
	0.5351
	1.3626
	-1.2632
	-0.611
	-0.4445
	0.4923
	-1.272
	0.9157
	1.3106
	0.6047
	0.7995
	0.5817
	0.1431
	-0.1837
	-0.3724
	1.0713
	1.1585
	0.0554
	2.3175
	1.3654
	0.8703
	0.6358
	0.8375
	0.7462
	-0.3043
	0.5319
	2.3957
	0.4831
	1.7673
	0.5639
	2.053
	-0.1828
	-0.5762
	0.4129
	-0.3226
	0.2159
	1.3635
	-0.8245
	0.2258
	-0.6848
	1.3921
	-0.6832
	0.3599
	0.0084364
	0.0841
	-0.3459
	0.3854
	-1.0272
	-1.3096
	-0.6351
	-1.6773
	-0.1701
	-1.235
	0.4633
	-1.052
	0.8179
	4.1848
	-1.331
	0.7609
	-1.7496
	-0.175
	-0.7216
	-0.3154
	-2.2348
	-1.3986
	-0.1058
	-2.5142
	-0.3035
	1.3458
	-1.2761
	-2.9054
	-2.0912
	-1.7875
	0.1295
	-1.188
	1.3009
	-1.3722
	-0.9282
	0.6361
	0.855
	0.689
	2.5892
	0.9112
	3.2228
	1.0472
	0.0172
	0.9764
	-0.2028
	0.3265
	0.4519
	-1.4148
	0.4859
	2.5374
	0.8358
	-0.5742
	-0.2671
	0.0358
	2.2839
	0.5746
	-0.1642
	0.1978
	-0.2343
	1.0382
	-2.3234
	0.3883
	-0.86
	-0.0519
	3.1111
	-0.6029
	0.2157
	0.0685
	-0.077
	1.047
	0.1147
	0.0612
	-2.7598
	0.385
	-1.2038
	-0.1663
	-1.1151
	0.5091
	1.9276
	0.9186
	0.3698
	4.8144
	-1.3626
	-0.6997
	-1.1216
	-0.1373
	-0.8906
	-0.0642
	0.2398
	-0.1543
	-0.6698
	0.1086
	-0.2861
	0.1516
	0.4659
	0.1209
	0.136
	0.4196
	0.576
	-0.3791
	0.4157
	0.2945
	-0.2585
	1.8652
	-0.2532
	0.4879
	0.8942
	0.154
	0.6905
	0.7504
	-0.49
	0.4306
	-0.037
	2.1093
	0.7673
	-0.5026
	1.2348
	-1.1013
	1.1749
	1.1984
	-0.0089988
	-0.4718
	1.2442
	-0.5617
	-0.6626
	-0.101
	0.2429
	-1.0673
	-1.3721
	3.8887
	6.1547
	0.7112
	0.2227
	-1.1234
	-1.3966
	2.5421
	-0.862
	-0.5232
	0.686
	0.8857
	0.1619
	-0.5224
	-0.1566
	-0.0586
	-0.2787
	2.4557
	5.7018
	1.1164
	0.7296
	-0.3343
	-0.0782
	-0.0236
	-0.9101
	-0.1134
	0.4153
	1.2027
	-2.6778
	-3.3857
	-1.3293
	0.923
	0.1776
	1.0091
	-1.3785
	-0.1847
	1.5202
	1.0484
	0.5007
	3.0632
	0.5648
	0.5812
	-0.9884
	-0.3478
	0.6728
	0.2341
	-1.5464
	0.0965
	-0.8703
	1.1138
	-2.0823
	1.5702
	-0.8522
	0.5047
	1.9741
	2.0803
	0.8802
	4.1034
	2.62
	0.5253
	1.0632
	-0.0119
	-0.0657
	-0.3057
	-0.3132
	0.3714
	-0.0612
	0.2069
	-0.0711
	1.5696
	0.7406
	1.199
	0.6774
	0.2817
	1.551
	0.7684
	-0.6864
	0.1438
	1.0741
	0.1361
	0.8473
	-0.00018848
	1.5704
	0.2703
	0.7015
	-0.4321
	-0.7155
	2.3637
	-0.6945
	1.3469
	0.2453
	-0.8063
	0.0069417
	2.3676
	0.5727
	-1.329
	-0.3456
	-0.0724
	-0.573
	-0.7162
	0.1272
	0.6649
	1.4488
	0.1618
	0.8433
	-1.3821
	1.3166
	-0.6495
	0.5271
	1.9156
	0.1671
	4.0487
	-0.7931
	0.3298
	4.2848
	-2.7122
	0.0963
	2.3053
	-0.0307
	-0.6281
	0.2746
	0.646
	0.3553
	-0.4482
	1.7231
	0.2111
	0.0456
	0.6179
	1.2564
	1.2599
	0.677
	-0.5076
	0.8329
	-0.4994
	-0.9537
	-0.3345
	-1.1064
	-0.9071
	2.3657
	1.0443
	-1.3744
	1.429
	0.5154
	-0.8833
	-0.4327
	-0.2679
	0.3556
	-0.3441
	-2.418
	0.7302
	1.891
	-2.6325
	-1.2845
	3.4123
	-1.2963
	-0.4332
	0.9762
	3.0992
	0.255
	-2.1132
	1.1725
	-0.5652
	-0.1702
	-1.3812
	0.0973
	1.1786
	-0.0462
	-0.4948
	-0.5121
	-0.6539
	-0.0599
	0.4484
	-0.49
	1.3066
	-0.5994
	0.0135
	-0.5116
	0.112
	-0.9324
	-0.8611
	-0.8116
	-0.0135
	-1.6277
	0.1503
	0.9909
	0.1095
	0.9629
	0.1485
	-0.2949
	-0.1606
	1.8828
	2.9927
	-0.2637
	-0.0121
	-0.2632
	0.5021
	-0.1977
	-1.1064
	-0.1389
	0.4283
	1.9203
	1.1471
	-0.4067
	0.1726
	0.8279
	-0.8669
	-0.2616
	-0.32
	0.2315
	-0.2089
	0.0489
	0.0957
	0.1723
	2.2698
	-1.1186
	-1.6032
	1.3168
	-1.1795
	-0.4741
	-0.4682
	-0.5257
	0.732
	-0.7978
	-0.1924
	-0.2914
	-0.7731
	1.6207
	0.2106
	1.3525
	-0.273
	-0.9356
	0.1934
	-0.2283
	1.8757
	-0.7579
	-1.0259
	1.8926
	1.0796
	-0.5266
	0.9785
	0.8497
	-1.2085
	-0.8426
	0.0411
	1.0793
	-0.4657
	0.4252
	3.094
	-0.6662
	-0.1483
	-0.5518
	-1.0327
	1.1319
	-0.7304
	-1.1808
	-0.3691
	0.1536
	-1.9566
	-0.5097
	-1.5736
	-0.4143
	0.689
	-1.092
	0.2902
	-0.1684
	-0.1356
	1.5327
	2.483
	-1.279
	0.1425
	-2.5564
	-1.688
	-0.7353
	0.0603
	0.8193
	-1.8231
	-0.2089
	-1.0464
	-0.3536
	-1.4052
	-1.346
	0.7702
	-0.4464
	-0.6323
	-0.0583
	0.1935
	1.2118
	-1.7964
	0.1853
	-0.8911
	-3.0659
	-3.6225
	-0.3472
	-0.3127
	-1.1642
	0.0215
	0.032
	-2.1454
	-0.4391
	0.668
	-0.3597
	-1.1468
	-0.6731
	-2.5366
	-0.4684
	-2.3674
	-0.5243
	-0.7502
	-0.5577
	-0.1444
	-0.0519
	-0.4299
	-1.9137
	-1.8863
	-1.523
	0.2123
	-0.427
	-2.8189
	-1.6641
	1.0916
	-1.1526
	-0.8961
	0.3432
	-0.1792
	1.0261
	-0.4004
	-0.104
	-0.7579
	-1.0757
	0.7047
	-0.9591
	-0.4946
	-1.3973
	-0.5441
	-0.6615
	1.6202
	-1.3962
	-2.1395
	0.1839
	-1.0629
	1.792
	0.2207
	1.1714
	-1.3847
	1.0907
	-1.3776
	0.3052
	-1.0542
	-0.6705
	1.4534
	-1.3335
	2.028
	-0.7874
	-0.1682
	-0.147
	1.5194
	-0.8804
	-1.1942
	-1.179
	0.0066268
	-1.2501
	0.7722
	0.2882
	0.996
	0.2184
	-0.6871
	-1.9944
	-0.3144
	-0.4555
	-1.8852
	0.4552
	3.8808
	-1.9298
	-0.6365
	0.6101
	1.7032
	-1.6317
	2.4188
	-1.0722
	-0.6951
	1.2179
	0.9555
	0.0244
	-0.1927
	-1.8299
	1.6703
	1.5622
	-0.5477
	-0.8604
	0.5068
	0.4552
	-0.0808
	-1.302
	-1.3085
	-0.7569
	-0.6253
	0.0266
	-0.1053
	-0.0997
	1.7891
	0.1257
	-0.5129
	0.4285
	-1.2916
	-0.887
	-0.173
	-0.6495
	-1.7791
	-0.1948
	0.7029
	0.9755
	-1.6677
	-0.4176
	-0.1923
	1.2739
	-1.3241
	0.0785
	0.3805
	-0.5711
	-0.0961
	1.4163
	-0.2893
	1.8413
	-0.3996
	-0.7661
	1.4139
	-0.1618
	-0.4667
	0.9166
	-0.8326
	-2.5025
	-0.2707
	-0.2167
	-0.1113
	-0.3075
	-0.6718
	-1.3407
	0.3152
	0.9318
	-0.5866
	-1.5756
	1.7276
	-2.2459
	-0.8754
	-0.8619
	1.6304
	1.4334
	-0.9242
	-0.402
	-2.6582
	0.2923
	1.266
	0.3238
	-0.6218
	-0.5075
	-1.527
	0.2945
	-1.4022
	0.9309
	-1.7721
	0.0122
	2.3435
	-0.4849
	-1.5907
	1.4602
	0.5794
	-1.4003
	1.1125
	2.1196
	7.1774
	-2.2648
	0.6662
	1.7713
	-1.4871
	-0.7838
	-2.5599
	1.9
	0.4026
	-2.3688
	-0.8058
	0.7767
	-1.9104
	-4.1475
	-2.309
	-2.0278
	-1.2951
	0.3925
	-0.6907
	-1.8925
	-0.2334
	-0.0585
	1.282
	3.071
	-2.9037
	-2.9272
	-3.3436
	-1.4756
	-2.1193
	1.1839
	0.4607
	-1.362
	0.4427
	-1.9422
	-1.2226
	-1.2037
	-0.7083
	-0.8768
	-0.7483
	-1.298
	-1.4548
	4.0219
	4.7114
	-1.4604
	0.1877
	0.5676
	-1.9988
	-1.6512
	0.9752
	0.2603
	-0.575
	0.4419
	-0.137
	-2.3143
	-1.0278
	-1.2003
	0.0513
	-1.001
	1.8417
	-3.4271
	-0.6334
	-2.0921
	-0.4368
	-1.6178
	0.3257
	-2.3194
	-0.4175
	-1.797
	-1.8745
	-2.1215
	0.8139
	0.0783
	-1.366
	-1.3715
	0.6109
	4.0088
	3.2096
	-4.5937
	-0.6313
	1.3262
	-1.6421
	-1.6248
	-0.4981
	-0.7919
	-1.361
	1.316
	-0.8405
	0.3694
	-3.2891
	-0.8309
	0.3103
	0.9985
	0.3995
	-3.4218
	-1.642
	-1.5117
	-0.9693
	0.2528
	-1.0973
	-2.3977
	0.6761
	-2.8341
	1.301
	0.0998
	-3.2464
	1.3383
	-1.9989
	2.9408
	-1.3789
	-1.7045
	-1.652
	1.6971
	-0.1026
	-0.3607
	-0.3791
	-0.6631
	-1.6838
	-0.6901
	-0.8612
	-0.1948
	-0.4074
	-1.2667
	-2.9241
	1.691
	0.094
	-1.029
	-0.5631
	0.316
	-2.4109
	-0.8325
	0.7636
	-0.433
	-0.5674
	-0.0105
	-0.5084
	-1.5957
	1.3362
	-1.0007
	-1.3885
	1.8103
	0.7799
	0.707
	0.6277
	-2.0439
	-0.6627
	0.0228
	-0.1905
	0.6189
	-0.3257
	0.0362
	-0.2908
	-0.281
	0.0305
	-0.2848
	0.3303
	-0.4637
	-0.4042
	0.0424
	0.6336
	-0.5432
	-0.5643
	-0.7415
	1.342
	-1.096
	-0.4625
	1.2294
	-0.7016
	-0.5199
	0.8191
	0.4127
	0.2586
	-0.0682
	1.3085
	-0.2811
	-0.2832
	-0.3518
	-0.8971
	0.3654
	-1.4906
	1.4473
	-0.8156
	-0.1119
	-0.3315
	0.2395
	0.0886
	0.3238
	-0.9018
	0.5489
	0.3546
	-0.1299
	-0.5249
	-0.9495
	0.3134
	0.2414
	3.948
	-1.479
	-2.1469
	1.3059
	-0.2614
	0.0609
	-0.2759
	0.5208
	-0.5856
	-1.291
	0.456
	-1.6362
	-1.0841
	0.357
	0.1174
	-0.8479
	0.0786
	-0.5932
	-0.1957
	-1.599
	-0.5168
	-3.2703
	-1.4164
	-0.3213
	-0.4188
	-0.1296
	1.3155
	-0.3302
	-2.6249
	-2.0159
	-0.7354
	-0.5385
	-2.5793
	-0.6648
	0.9447
	-1.03
	-0.7908
	-2.187
	-0.7704
	-1.6543
	-1.7203
	-2.0082
	1.1076
	-0.5635
	-3.0226
	-1.2755
	-2.379
	0.7589
	-0.4117
	-0.1719
	-0.1088
	-1.4402
	0.8062
	-1.1251
	-0.1301
	-3.1273
	-2.2914
	-3.0144
	2.1283
	-0.949
	0.1568
	0.3139
	-1.0839
	-0.3461
	-1.4884
	-0.8697
	-0.8369
	-1.7853
	-0.29
	-1.1293
	-1.0631
	-0.0757
	0.7469
	0.5367
	-3.2355
	0.6468
	1.3927
	-2.1745
	-2.8316
	-0.5991
	-0.7688
	-0.3915
	-1.8517
	-0.5682
	-2.1419
	2.345
	2.1671
	0.404
	-2.4396
	-0.9495
	-0.5125
	-1.6834
	-1.1692
	-1.6303
	-0.7485
	-0.6786
	-0.5697
	-0.8944
	-0.0295
	-1.7414
	-3.7872
	-0.9778
	-1.5641
	-0.5366
	-1.9683
	0.026
	-0.4913
	-0.7827
	-1.662
	-1.1488
	-1.8425
	-0.3421
	-0.2601
	0.7475
	0.4569
	0.1648
	-2.6712
	-0.7179
	-1.7903
	-2.1028
	-0.6457
	-0.5637
	0.1915
	-0.7687
	-1.376
	-2.4183
	-0.9132
	-1.2773
	0.9484
	-0.7379
	0.1343
	-0.5655
	-2.3134
	-0.2924
	-2.4045
	-1.0664
	-0.3492
	-0.6552
	3.6811
	0.5692
	-1.6998
	-1.2978
	0.2666
	0.7613
	-0.7645
	-1.4443
	-1.0498
	-0.0573
	-0.4032
	-1.0256
	-0.7125
	-0.2235
	-0.0728
	-0.7679
	2.3501
	0.3914
	-0.7769
	-0.1326
	0.6887
	-2.1977
	-1.0621
	-0.0496
	1.1447
	-1.8322
	1.8338
	0.1406
	-1.3421
	-0.0584
	-0.8928
	-0.1823
	-1.8117
	1.1387
	-0.0579
	1.0692
	-2.3772
	-0.3801
	-0.0545
	-1.2023
	0.788
	0.3383
	1.5016
	5.5717
	1.0192
	3.388
	1.5335
	3.8712
	0.4219
	1.329
	-0.8052
	2.0344
	2.0299
	-1.0725
	-2.3491
	-1.6038
	-0.2157
	1.233
	0.5025
	-1.0244
	2.8582
	0.1253
	1.729
	1.9569
	4.5263
	1.4891
	-0.6192
	-0.5633
	-0.1657
	3.236
	-0.8066
	-0.6819
	-0.5965
	2.0961
	-0.3008
	-0.9126
	2.4867
	0.9096
	-0.1122
	0.8088
	-2.5794
	0.5336
	2.0324
	-0.1255
	4.2637
	0.7749
	-1.3968
	1.3613
	3.9331
	-3.2424
	-0.9105
	-3.002
	2.2313
	0.7505
	2.0511
	2.2432
	3.1187
	0.7908
	4.0383
	3.1603
	1.8315
	0.532
	2.7515
	0.3283
	-0.828
	-1.5575
	0.9827
	-2.01
	-0.5898
	3.6155
	-0.6761
	-0.7199
	0.3044
	1.502
	1.9104
	2.7618
	0.2124
	1.6994
	-0.2016
	-2.6109
	-1.8976
	1.6973
	-2.1352
	4.4007
	2.5387
	-2.2023
	-6.6787
	-6.1778
	-3.5115
	3.7349
	1.2674
	0.5903
	6.0797
	0.9154
	1.7997
	0.469
	0.7406
	0.3556
	-0.8858
	-2.1772
	-0.3816
	-3.5021
	0.6711
	-3.0721
	2.5135
	1.049
	-0.939
	0.3559
	0.7789
	0.932
	1.3288
	2.0234
	-0.0361
	1.098
	1.0676
	0.3271
	0.1788
	0.1101
	1.7921
	0.9175
	-1.3076
	-0.4008
	0.633
	-2.8133
	-1.2157
	0.8481
	-0.9161
	-2.2716
	2.1316
	-0.7842
	2.2545
	0.6191
	-2.4488
	-3.9997
	-1.2734
	0.622
	1.0396
	-1.0668
	-0.8456
	0.8385
	2.6903
	-3.5286
	-6.1502
	-4.8779
	-3.7656
	1.0808
	-0.61
	-0.1306
	0.6924
	0.7224
	-2.4072
	0.5046
	-3.3165
	-4.0332
	1.1058
	-3.2587
	-2.9466
	0.3573
	-0.764
	-1.5362
	1.5735
	1.744
	-0.4821
	0.8725
	1.5103
	-0.3628
	1.4858
	-1.3453
	-3.4411
	-2.0492
	-4.0488
	-2.967
	-2.3772
	-1.1962
	-1.4402
	-0.6747
	-4.3853
	-0.2279
	2.8006
	-0.8354
	-1.8695
	-2.1421
	1.8506
	-1.3557
	1.9265
	0.4564
	-1.7826
	4.8735
	-0.7928
	5.2539
	-0.2617
	-3.4021
	-1.3258
	-3.6142
[truncated: 3,972 more rows]

## Sheet: Fig. 3a
dep peak times relative to SWR onsets	#		dep peak times relative to SWR onsets	cumulative prob.
-142.5	1.1461		-80	0
-137.5	0		-77.5	0.0043481
-132.5	1.7192		-72.5	0.0086962
-127.5	0.5731		-67.5	0.0217
-122.5	0		-62.5	0.0348
-117.5	0		-57.5	0.0391
-112.5	0.5731		-52.5	0.0478
-107.5	0		-47.5	0.0522
-102.5	1.7192		-42.5	0.0565
-97.5	1.1461		-37.5	0.0696
-92.5	1.1461		-32.5	0.087
-87.5	0.5731		-27.5	0.113
-82.5	2.2923		-22.5	0.1261
-77.5	0.5731		-17.5	0.1391
-72.5	0.5731		-12.5	0.1565
-67.5	1.7192		-7.5	0.187
-62.5	1.7192		-2.5	0.2174
-57.5	0.5731		2.5	0.2565
-52.5	1.1461		7.5	0.3087
-47.5	0.5731		12.5	0.3609
-42.5	0.5731		17.5	0.4174
-37.5	1.7192		22.5	0.4696
-32.5	2.2923		27.5	0.5565
-27.5	3.4384		32.5	0.6174
-22.5	1.7192		37.5	0.7043
-17.5	1.7192		42.5	0.7478
-12.5	2.2923		47.5	0.8087
-7.5	4.0115		52.5	0.8478
-2.5	4.0115		57.5	0.8696
2.5	5.1576		62.5	0.8783
7.5	6.8768		67.5	0.9
12.5	6.8768		72.5	0.9261
17.5	7.4499		77.5	0.9478
22.5	6.8768		82.5	0.9478
27.5	11.4613		87.5	0.9565
32.5	8.0229		92.5	0.9739
37.5	11.4613		97.5	0.9739
42.5	5.7307		102.5	0.9826
47.5	8.0229		107.5	0.9826
52.5	5.1576		112.5	0.987
57.5	2.8653		117.5	0.987
62.5	1.1461		122.5	0.9957
67.5	2.8653		127.5	0.9957
72.5	3.4384		132.5	1
77.5	2.8653
82.5	0
87.5	1.1461
92.5	2.2923
97.5	0
102.5	1.1461
107.5	0
112.5	0.5731
117.5	0
122.5	1.1461
127.5	0
132.5	0.5731
137.5	0.5731
142.5	0
147.5	1.1461
152.5	0
157.5	0
162.5	0
167.5	0
172.5	0
177.5	0
182.5	0
187.5	0
192.5	0
197.5	0.5731
197.5	2.9989

## Sheet: Fig. 3c
SWR#	dep peak times	dVmpre
1	109.05	-0.4008
2	-15.75	2.1316
3	-5.9	-0.7842
4	27.45	1.0396
5	31.2	-1.0668
6	64.05	-0.8456
7	52.7	-3.7656
8	77.6	-0.1306
9	61.25	0.6924
10	14.2	-3.3165
11	37.95	-4.0332
12	30.9	1.1058
13	38.75	0.3573
14	48.7	1.5735
15	0.15	1.744
16	10.5	-0.4821
17	13.9	1.5103
18	38.05	-0.3628
19	42.5	-1.1962
20	81.3	-1.4402
21	-1.1	-0.2279
22	12.85	2.8006
23	85.95	-1.3557
24	20.3	1.9265
25	42.4	0.4564
26	35.15	-1.7826
27	55.9	4.8735
28	8.45	5.2539
29	67.55	-3.4021
30	44.55	-1.3258
31	27.1	2.8387
32	62.5	-2.1538
33	14.3	-1.5213
34	-9.85	3.0789
35	-0.45	-0.3768

## Sheet: Fig. 3d
SWR#	dep peak times	dVmpre
1	11.55	-3.4622
2	22.95	1.2132
3	34.45	-1.8997
4	19.3	0.8288
5	109.3	-1.3933
6	25.3	1.7981
7	36.7	3.3077
8	25.6	1.8221
9	45.55	-2.1114
10	48	-3.7679
11	22.15	0.902
12	-16.45	7.7211
13	31.05	1.9508
14	31.95	-1.3676
15	54.5	-0.3759
16	27.95	0.4663
17	60.8	3.1957
18	42.2	-3.0637
19	-1.05	2.7514
20	56	5.4327
21	43.25	3.6022
22	36.45	-0.643
23	31.15	-1.7163
24	68.4	-1.7301
25	10.05	2.161
26	30.25	-1.9321
27	62	0.6476
28	59.7	2.421
29	12.4	-0.4985
30	58.25	-2.2587
31	41.8	-2.9613
32	0.25	4.1411
33	18.1	2.5145
34	26.1	4.1688
35	-12.7	2.5868
36	20.95	-1.0098
37	16.6	2.2923
38	50.75	2.4166
39	-14.35	6.1102
40	28.55	3.8334
41	81.1	8.1559
42	32	4.2863
43	66.65	5.2378
44	60.3	-0.6239
45	71	5.6754
46	7.55	2.9079
47	93.3	-2.7509
48	71.15	4.552
49	-17.3	1.5491
50	77.6	-2.2854
51	22.9	-4.0534
52	79.3	1.954
53	76.3	0.9913
54	8.9	-0.3608
55	32.2	2.1202
56	23.4	1.5311
57	28.8	1.3921
58	25.95	-0.1701
59	46.7	0.4633
60	2.05	0.8179
61	11.25	4.1848
62	3.35	0.7609
63	37.85	-0.7216
64	63.75	-0.3154
65	25.9	0.6361
66	22.85	2.5892
67	34.3	1.0382
68	50.35	-0.6029
69	28.5	0.385
70	114.2	0.3698
71	8.2	4.8144
72	15	3.8887
73	6.55	2.4557
74	19.95	5.7018
75	55	-0.9101
76	61.6	1.2027
77	21.05	1.5202
78	92.95	1.0484
79	-3.3	0.6728
80	68.65	1.1138
81	27.95	1.9741
82	12.9	0.8802
83	-6.85	4.1034
84	39.75	0.5271
85	24.45	0.6179
86	38.9	1.0443
87	31.1	-0.5652
88	3.6	0.9166
89	2.4	1.7276
90	31.15	2.1196
91	8.1	1.9
92	33.2	4.7114
93	46.15	0.9752
94	45.35	4.0088
95	-11.2	0.3694
96	20.6	-3.2464
97	53.4	0.7636
98	16.95	-0.5084
99	101.9	-0.8479
100	21.1	-0.3461
101	39	0.6468
102	31.6	-1.7414
103	100.4	-0.6552
104	16.4	3.6811
105	78.05	-1.6998
106	20	1.5016
107	10.2	3.8712
108	8.15	1.329
109	31.15	-0.8052
110	88.7	0.1253
111	109.05	-0.4008
112	-15.75	2.1316
113	-5.9	-0.7842
114	27.45	1.0396
115	31.2	-1.0668
116	64.05	-0.8456
117	52.7	-3.7656
118	77.6	-0.1306
119	61.25	0.6924
120	14.2	-3.3165
121	37.95	-4.0332
122	30.9	1.1058
123	38.75	0.3573
124	48.7	1.5735
125	0.15	1.744
126	10.5	-0.4821
127	13.9	1.5103
128	38.05	-0.3628
129	42.5	-1.1962
130	81.3	-1.4402
131	-1.1	-0.2279
132	12.85	2.8006
133	85.95	-1.3557
134	20.3	1.9265
135	42.4	0.4564
136	35.15	-1.7826
137	55.9	4.8735
138	8.45	5.2539
139	67.55	-3.4021
140	44.55	-1.3258
141	27.1	2.8387
142	62.5	-2.1538
143	14.3	-1.5213
144	-9.85	3.0789
145	-0.45	-0.3768
146	53.3	-0.7003
147	34.4	0.8957
148	34.65	-0.8336
149	87.9	-0.3311
150	-8.7	2.4975
151	21.15	-0.2577
152	47.6	2.2646
153	22.7	1.1957
154	48.75	4.3513
155	103.8	-2.4629
156	6.35	1.7114
157	7.65	4.8008
158	24.85	2.3103
159	31.6	-0.6549
160	96.7	-0.2275
161	12.7	5.5284
162	93.7	-0.8394
163	27.95	-1.1083
164	42.25	-3.0207
165	-3.3	-1.3521
166	112.75	-11.7134
167	22.75	-7.3038
168	22.65	0.1931
169	-11.2	-0.0094854
170	31.05	-2.5046
171	50.8	-6.3891
172	39.15	-4.1797
173	64.1	-5.205
174	47.4	2.8577
175	5.1	-1.1193
176	78.1	-1.3333
177	2.35	2.2912
178	95.45	-1.7569
179	26.45	-2.6992
180	2.9	3.6255
181	-14.45	5.6364
182	31.05	0.6541
183	63.65	1.1214
184	-1.2	1.4529
185	33.7	1.4205
186	-13	-1.2827
187	45.15	-1.6661
188	26.4	2.575
189	-4.15	1.8203
190	-19.3	9.5715
191	35.2	-0.4948
192	8.6	4.4561
193	26.8	1.9038
194	42.9	0.6985
195	86.4	-2.9009
196	35.1	0.2282
197	105.55	-2.89
198	5.55	4.2566
199	-8.2	3.9524
200	22.1	-3.497
201	56.2	4.6307
202	16.55	0.5332
203	-0.2	-1.5267
204	21.4	-0.2436
205	40.9	0.9287
206	0.95	-0.467
207	68.2	-0.5184
208	37.15	1.1851
209	74.95	-2.1817
210	22.95	0.4845
211	118.1	-0.2615
212	-11.9	2.6907
213	11.15	-0.822
214	82.5	-0.278
215	20.7	0.2636
216	52.85	0.2697
217	24.2	-1.05
218	26.9	-4.1025
219	-14.85	4.0848
220	-8.1	4.1076
221	-9.6	-0.9066
222	42.2	-2.3826
223	-13.2	0.9449
224	31	-3.6691
225	40.1	-3.4755
226	-18.25	-1.0842
227	17.2	-1.7335
228	10.4	-2.1043
229	89.55	-1.1213
230	45.55	-0.0371
231	0.45	0.6944
232	53.95	-1.7263
233	49.65	-1.8306
234	6.35	-1.9915
235	56.15	-0.9122
236	100.85	-1.6066
237	-3.15	1.5889
238	-14.95	2.9989
239	10.05	1.6128
240	81.4	0.0507
241	27.1	0.5635
242	70.05	0.3991
243	5.1	1.3748
244	29.4	-0.4985
245	42.65	-0.9183
246	16.3	5.6021
247	3.65	-0.2526
248	36.25	1.0579
249	30.2	0.0741
250	34.1	-1.1819
251	52.9	-2.5105
252	22.9	-1.147
253	41.3	-0.6278
254	47.55	-2.297
255	30.1	-1.4693
256	5.15	0.7416
257	14.15	-0.0124
258	3.3	-0.5044
259	82.15	-0.0202
260	31	1.7268
261	92.5	-1.7577
262	30.6	1.2583
263	32.85	0.9951
264	59.05	0.8002
265	38.6	0.3348
266	9.5	-0.0123
267	28.6	1.7886
268	19.55	-0.893
269	33.5	-1.1109
270	23.35	-1.9802
271	38.75	5.1547
272	-5.95	2.0013
273	36.9	0.197
274	79.45	1.03
275	30.4	2.9274
276	41.4	-0.8061
277	23.85	-0.8904
278	-14.95	7.3266
279	95.15	-0.7356
280	29.7	0.0155
281	45.2	0.4642
282	-7.35	7.2975
283	81.65	-0.3959
284	46.55	0.0853
285	-3.15	0.9436
286	-5.6	4.0093
287	7	-2.8368
288	25.2	-4.2247
289	60.3	0.1386
290	116.75	-2.7518
291	62.55	-0.3192
292	-18.8	9.7077
293	14.45	0.4502
294	43.3	-0.7349
295	21.4	2.1187
296	78.15	-0.6416
297	10.45	-1.4978
298	14	-1.029
299	64	3.6923
300	8.7	7.6147
301	32.15	0.2682
302	-14.05	3.7147
303	35.8	-0.0621
304	25.2	-1.5304
305	11.8	-0.2692
306	18.7	0.0229
307	14.55	1.3565
308	21.95	3.3151
309	27.6	0.6969
310	-5.45	-1.1689
311	-9.9	-0.241
312	33.95	-0.2579
313	34.5	-0.2618
314	16.25	-0.3839
315	21.8	1.0135
316	3.8	2.0875
317	24.25	1.7737
318	26.45	-0.25
319	5.65	2.2702
320	26.5	-0.4537
321	-3.65	0.1997
322	26.35	0.7126
323	20.2	-0.0398
324	43.15	-0.4562
325	38.7	-2.6692
326	35.65	-7.6664
327	40.25	-4.919
328	26.65	-0.5078
329	35.15	-1.2327
330	27.75	-0.3233
331	5.45	4.6345
332	43.6	-1.2314
333	18.05	-0.0876
334	52.65	-1.3471
335	16.5	-1.3671
336	14.8	-1.0972
337	29.35	1.494
338	25.75	-0.239
339	37.75	0.8094
340	-16.25	4.4792
341	68.1	-2.4627
342	24.55	-2.7674
343	66.7	3.3628
344	37.65	1.538
345	27.95	2.8532
346	25.95	-0.8842
347	27.05	1.7899
348	50.4	-1.0461
349	29.8	-1.0166
350	26.05	-1.9898
351	22.85	1.664
352	84.8	-1.3622
353	49.5	0.5092
354	78.1	-0.8333
355	87.75	-1.0265
356	-11.05	7.524
357	-2.25	5.1021
358	77.15	-0.488
359	56.6	0.0196
360	65.15	1.2933
361	59.45	0.967
362	47.05	7.3783
363	25.55	3.0363
364	34.25	1.4439
365	68.85	0.7518
366	-7	3.5905
367	53.7	-3.2013
368	51.7	0.1458
369	63.25	-1.8224
370	29.1	-1.3664
371	35.4	-0.2071
372	31.15	-1.1952
373	43.35	2.2742
374	35.4	5.0123
375	15.6	-2.8512
376	58.75	-0.8836
377	31.6	-1.7836
378	65.55	1.2749
379	42.7	0.0677
380	40.45	-1.679
381	54	1.3838
382	2.55	0.7465
383	21.95	2.4836
384	31.25	-0.3148
385	24.35	-0.7844
386	16.4	-1.9203
387	25.45	9.7348
388	43.75	0.6319
389	70.65	0.281
390	42.55	-2.2133
391	46.45	0.4824
392	41.3	2.1106
393	43.95	-0.7333
394	-8.9	2.8137
395	46.7	-1.6938
396	37.95	0.6468
397	35.9	-5.0251
398	37.45	2.3946
399	54.25	0.3824
400	45.1	1.1653
401	40.1	0.6143
402	15.45	0.7937
403	53.15	-0.0014867
404	84.8	1.7679
405	38.95	-0.8999
406	16.55	1.4029
407	17.95	1.4752
408	-13.85	2.6115
409	31.7	0.3462
410	23.9	0.0213
411	18.55	-3.3626
412	16.05	2.0829
413	-1.7	2.2501
414	80.6	2.1566
415	13.75	7.3069
416	50.4	2.8248
417	37.05	3.6295
418	42.6	0.2268
419	20.25	10.9554
420	15.2	4.0431
421	27.3	-0.4164
422	105.15	-1.1731
423	65.75	-1.7267
424	14.55	1.1325
425	28.8	-1.7512
426	73.8	0.9143
427	24.7	1.3009
428	39.65	1.0449
429	9.35	-0.4505
430	11.15	-6.4639
431	39.75	-1.465
432	27.05	-0.3244
433	99.75	0.5824
434	9.75	5.4335
435	37.6	-0.2158
436	44.65	0.2903
437	45.1	-0.3122
438	43	-1.8651
439	62.25	-0.0312
440	38.35	-2.6548
441	25.05	2.2054
442	57.15	-1.5148
443	-12.5	-1.4296
444	39.65	1.3149
445	46.95	0.6161
446	1.2	0.1476
447	51.6	-1.6358
448	-17.8	4.6371
449	14.1	-0.6352
450	1.45	1.0045
451	48.05	-0.9576
452	75.7	-0.1706
453	70.55	0.7996
454	62	0.4848
455	42.35	-1.9889
456	25.55	-0.7463
457	37.7	-0.8736
458	32.1	-2.1292
459	30.45	-0.3926
460	50.25	-0.8489
461	40.95	-1.2309
462	26	-4.9311
463	30.3	-1.9502
464	-18.5	6.6222
465	25.95	0.5595
466	64.7	1.1661
467	65.5	-0.8696
468	1.6	3.2198
469	26.4	2.4444
470	35	3.7108
471	64	-2.9355
472	66.15	-0.7536
473	37.9	-1.9171
474	-17.35	0.149
475	45.35	-0.3011
476	28.1	0.5741
477	80.5	0.7806
478	22.6	0.2711
479	19.95	-3.6117
480	45.3	-2.6633
481	13.95	1.4285
482	23.65	0.2752
483	3.25	-1.6379
484	45.45	4.1965
485	35.4	1.9454
486	57.6	0.119
487	35.45	1.1127
488	11.05	-0.7872
489	23.45	-0.7844
490	30.75	1.0519
491	31.95	1.9287
492	26.9	3.5485
493	56.75	0.5905
494	10.6	1.2151
495	113.2	0.7177
496	39.2	1.687
497	19.8	-0.236
498	27.75	-0.6712
499	21.8	2.3685
500	78.55	-0.736
501	30.7	-0.7804
502	33.4	1.1074
503	3.8	1.6789
504	1.95	4.1236
505	28.75	2.5523
506	81.05	0.8587
507	-6.4	2.1909
508	14.85	-0.3611
509	15.3	-0.0173
510	11.35	1.5278
511	35.95	1.0403
512	44.15	0.3966
513	53.05	-1.2489
514	23.8	0.1527
515	53	-0.5915
516	16.25	-1.7004
517	50.1	-0.8203
518	-17.05	-0.1155
519	30.35	-0.0854
520	27.85	-1.321
521	11.2	-1.5812
522	5.65	-0.4628
523	8.95	-0.5306
524	23.3	-2.0156
525	32.85	-0.7767
526	26.7	-0.6268
527	24.6	-1.5006
528	24.35	3.538
529	14.6	6.0803
530	22.4	1.2608
531	7.95	1.0556
532	10.55	-1.9045
533	50.55	-0.6469
534	53.75	-0.6453
535	3.65	-0.8009
536	0	0.7331
537	15.6	-1.7838
538	-18.45	0.1329
539	17.85	-0.576
540	1.85	0.424
541	-12.6	4.4903
542	10.8	-1.8763
543	22.15	-0.1905
544	35.25	3.7818
545	-12.55	2.0235
546	43.3	-1.1387
547	3.4	3.7441
548	-14.8	4.3244
549	-13.35	2.995
550	12.15	3.3821
551	50.25	-0.6
552	51.5	-1.9624
553	88.7	-2.8262
554	27.3	0.9788
555	30.3	0.464
556	14.35	-0.0691

## Sheet: Fig. 4a top
from left	52.4	0	54.6	-1	87.6	-2	-0.8	-3	35.7	-4	33.2	-5	20.05	-6	23.9	-7	58.7	-8	38.55	-9	63.55	-10	27.6	-11	36.45	-12	42.55	-13	58.3	-14	12.6	-15	32.05	-16	29.3	-17	-19.95	-18	0.1	-19	68.75	-20	29.8	-21	43.7	-22	71.4	-23	36.8
180507_1,2,3	8.6	0	-7.1	-1	58.95	-2	-3.1	-3	34.05	-4	119.4	-5	34.7	-6	95.15	-7	8.15	-8	26.75	-9	63.45	-10	28.35	-11	18.45	-12	78.05	-13	-14.65	-14	37.45	-15	-19.9	-16	9.35	-17	36.95	-18	23.85	-19	32.4	-20	21.65	-21	32.45	-22	62	-23	16.9
190613_1,2,3	30	0	79.8	-1	11.2	-2	3.05	-3	33.75	-4	116.25	-5	-19.95	-6	-17.5	-7	67.4	-8	61.7	-9	-5.9	-10	74.15	-11	7.1	-12	-8	-13	45.1	-14	53.6	-15	22.7	-16	61.35	-17	25.7	-18	19.3	-19	-11.25	-20	28.65	-21	56.75	-22	92.3	-23	-0.25
190730_1,2,3	28.85	0	119.95	-1	24.65	-2	-7.25	-3	42.6	-4	45.7	-5	55.75	-6	110.05	-7	54.25	-8	33.95	-9	4.5	-10	53.6	-11	35.8	-12	50.55	-13	43.7	-14	8.75	-15	-19.95	-16	61.35	-17	24.75	-18	11	-19	75.85	-20	15.05	-21	29.05	-22	43.2	-23	45.45
190823_1,2,3	41.9	0	2.35	-1	52	-2	13.05	-3	21.3	-4	33.4	-5	77.55	-6	79.25	-7	92.2	-8	52.7	-9	-19.95	-10	66.05	-11	33.75	-12	28.05	-13	1.85	-14	22.2	-15	13.1	-16	-19.85	-17	27.2	-18	16.45	-19	57.65	-20	28.5	-21	18.65	-22	23.35	-23	36.45
190903_1,2,3	19.8	0	21.2	-1	119.9	-2	6.7	-3	19.25	-4	45.25	-5	38.2	-6	119.45	-7	76.95	-8	82.4	-9	35.2	-10	43.1	-11	24.1	-12	30.9	-13	44.45	-14	66.75	-15	29.9	-16	42	-17	115.65	-18	35.15	-19	11.45	-20	4.15	-21	85.5	-22	-0.95	-23	18.2
191002_1,2,3	42	0	28.65	-1	42.55	-2	119.9	-3	22	-4	21.6	-5	81.15	-6	25.95	-7	44.7	-8	16.45	-9	119.35	-10	46.6	-11	9.65	-12	-13.65	-13	22.1	-14	14.7	-15	3.1	-16	25.55	-17	32.45	-18	30.95	-19	114.6	-20	23.5	-21	34.6	-22	26.35	-23	39.1
191011_1,2,3	28.7	0	48.7	-1	15.7	-2	101.4	-3	-9.5	-4	48.4	-5	1.4	-6	91.3	-7	115.65	-8	93.95	-9	1.25	-10	91.2	-11	-17.2	-12	20.1	-13	59.55	-14	33.7	-15	78.95	-16	106.55	-17	61.65	-18	27.9	-19	41.4	-20	42.8	-21	112.8	-22	18.5	-23	74.25
191030_1,2,3	-16.8	0	64.45	-1	79.6	-2	25.4	-3	110.95	-4	73.7	-5	25.3	-6	41.95	-7	28.5	-8	36.7	-9	33.8	-10	10.25	-11	105.15	-12	115.1	-13	117.35	-14	36.7	-15	4.8	-16	46.4	-17	39.5	-18	39.3	-19	46.55	-20	35.6	-21	57.8	-22	16.05	-23	20.45
191115_1,2,3	42.2	0	114.5	-1	60.3	-2	40.3	-3	34.95	-4	14.1	-5	118.9	-6	36.6	-7	28.9	-8	48.3	-9	21.85	-10	16.25	-11	29.15	-12	57.7	-13	48.15	-14	41.75	-15	110.05	-16	18.5	-17	18.55	-18	42.5	-19	31.8	-20	46.35	-21	1.15	-22	30.9	-23	62.65
191219_1,2,3	21.35	0	61.6	-1	108.45	-2	36.65	-3	32.35	-4	27.45	-5	44.5	-6	37.25	-7	6.35	-8	34.45	-9	48.15	-10	36.45	-11	38	-12	27.35	-13	15.5	-14	119.7	-15	22.5	-16	30.1	-17	112.1	-18	50.95	-19	40.55	-20	34.75	-21	53.15	-22	14.55	-23	21.35
	31.85	0	21.35	-1	31.6	-2	56.7	-3	22.45	-4	97.6	-5	48.75	-6	62.65	-7	36.1	-8	26.95	-9	17.5	-10	99.6	-11	12.8	-12	-19.8	-13	56.5	-14	63.35	-15	-18.35	-16	28.7	-17	81.6	-18	19.3	-19	16.1	-20	50.75	-21	88	-22	41.7	-23	40.05
180312_1,2	42.45	0	19.2	-1	-7.15	-2	68.2	-3	27.7	-4	55.8	-5	31.1	-6	23.65	-7	30.5	-8	33.15	-9	94.35	-10	43.9	-11	31.2	-12	62.45	-13	2.05	-14	1.8	-15	25.6	-16	103.6	-17	103.55	-18	9.3	-19	19.35	-20	23.7	-21	62.2	-22	11.5	-23	42.05
180330_1,2	23.1	0	50.6	-1	119.45	-2	49.35	-3	32.25	-4	83.1	-5	119.7	-6	56.85	-7	109.3	-8	25	-9	-19.95	-10	-11.4	-11	84.5	-12	15.4	-13	36.4	-14	25.8	-15	22	-16	-15.5	-17	109.2	-18	33.9	-19	4.9	-20	35.95	-21	44.35	-22	22.5	-23	32.95
180501_1,2	43.85	0	53.95	-1	26.2	-2	-17.55	-3	28.9	-4	52.55	-5	-19.85	-6	43.65	-7	48.35	-8	25.65	-9	28.75	-10	17.05	-11	24.25	-12	33.7	-13	25.6	-14	28.7	-15	64.55	-16	114.6	-17	61.7	-18	31.6	-19	50.55	-20	34.55	-21	34	-22	94.35	-23	70
180719_1,2	-2.75	0	9.4	-1	60.15	-2	24.6	-3	21.05	-4	40.4	-5	-8.45	-6	21.65	-7	109.35	-8	29.35	-9	116.45	-10	102.1	-11	117.05	-12	109	-13	15.95	-14	44.15	-15	58.2	-16	42.85	-17	53.9	-18	36.25	-19	42.65	-20	36.85	-21	39.8	-22	38.25	-23	38.35
180905_1,2	66.4	0	78.5	-1	117.8	-2	49.95	-3	27.4	-4	16.95	-5	114.1	-6	118.5	-7	34.15	-8	29.65	-9	55.8	-10	96.7	-11	42.9	-12	-17.1	-13	46.65	-14	33.95	-15	30.55	-16	19.35	-17	36.45	-18	46.65	-19	90.85	-20	34.75	-21	95.05	-22	65.25	-23	73.15
	34.15	0	20.7	-1	37.65	-2	49.4	-3	36.55	-4	26.15	-5	60.85	-6	58.6	-7	40.15	-8	29.05	-9	78.3	-10	40	-11	38.8	-12	101.2	-13	51.3	-14	27.5	-15	68.75	-16	-6.75	-17	53.2	-18	30.25	-19	22.95	-20	61.75	-21	27.3	-22	48.55	-23	40.1
	27.4	0	13.9	-1	29.75	-2	52.5	-3	44.4	-4	44.15	-5	70.1	-6	64.95	-7	12.75	-8	2.65	-9	18.3	-10	23.7	-11	27.6	-12	115.4	-13	54.65	-14	31.9	-15	14.55	-16	-11.95	-17	83.3	-18	32.1	-19	22.75	-20	56.1	-21	37.6	-22	8.5	-23	24.4
	13.5	0	58.75	-1	15.05	-2	36.1	-3	3.95	-4	24.9	-5	55.95	-6	-11.8	-7	25.65	-8	47.1	-9	62.1	-10	45.25	-11	14.7	-12	119.85	-13	12.8	-14	-12.4	-15	31.55	-16	23.5	-17	11.75	-18	25.9	-19	30.55	-20	27.3	-21	72.45	-22	90.95	-23	19.45
	41.9	0	30.05	-1	60.3	-2	23.25	-3	61.1	-4	24.7	-5	14.75	-6	34.15	-7	44.45	-8	-18.6	-9	36.75	-10	59.8	-11	54.55	-12	62.8	-13	37.75	-14	45.15	-15	-9.35	-16	30.65	-17	84.7	-18	41	-19	3.8	-20	35.4	-21	5.65	-22	115	-23	42.2
	106.6	0	46.5	-1	101.9	-2	49.8	-3	34.45	-4	10.1	-5	106.5	-6	105.75	-7	48.5	-8	40.3	-9	1.95	-10	36.1	-11	60.45	-12	119.55	-13	39.35	-14	36.9	-15	85.45	-16	15.25	-17	55.45	-18	22.4	-19	35.5	-20	32.35	-21	48.65	-22	19	-23	107.7
	58.35	0	42	-1	35.2	-2	23.15	-3	34.45	-4	11.5	-5	75.85	-6	53.8	-7	31.3	-8	37.25	-9	29.9	-10	59.45	-11	74.4	-12	49.45	-13	45.5	-14	54.2	-15	-0.05	-16	2.4	-17	84.25	-18	71.1	-19	111.4	-20	31.7	-21	52.4	-22	34.5	-23	23.7
	33.45	0	16	-1	29.8	-2	87.55	-3	18.75	-4	64.25	-5	54.45	-6	41.35	-7	49.45	-8	37.7	-9	118.9	-10	60.05	-11	82.45	-12	99.9	-13	85.4	-14	33.2	-15	50.1	-16	25.75	-17	55.95	-18	50.6	-19	44.6	-20	13.15	-21	24.2	-22	33	-23	35.45
	-2.8	0	-19.65	-1	-11.45	-2	49.7	-3	69.3	-4	74.3	-5	58.05	-6	66.15	-7	53	-8	23.75	-9	1.9	-10	22.15	-11	81.6	-12	14.75	-13	68.3	-14	22	-15	91.35	-16	24.3	-17	56.05	-18	17.65	-19	24.6	-20	17.75	-21	31.6	-22	48.2	-23	33.65
	10.4	0	-2.65	-1	119.45	-2	33.05	-3	25.4	-4	59.1	-5	46.85	-6	44.8	-7	-14.8	-8	29.85	-9	116.9	-10	88.5	-11	30.7	-12	97.55	-13	25.8	-14	22.6	-15	17.6	-16	41.7	-17	72.5	-18	22.25	-19	-19.4	-20	23.1	-21	39.3	-22	19	-23	74.4
	56.95	0	65.5	-1	52.55	-2	2.85	-3	29	-4	69.7	-5	46.05	-6	47	-7	29.9	-8	38.15	-9	42.75	-10	-8.35	-11	115.3	-12	7.35	-13	99.9	-14	41.7	-15	15.3	-16	-19.75	-17	48.1	-18	0.4	-19	63.6	-20	23.4	-21	37.35	-22	27.85	-23	102.35
	17.2	0	37.6	-1	96.3	-2	67.65	-3	14.6	-4	-15.45	-5	48.75	-6	41.4	-7	62.95	-8	67.15	-9	16	-10	59.65	-11	43.3	-12	-19.55	-13	27.9	-14	81.25	-15	-19.7	-16	9.5	-17	0.1	-18	7.55	-19	39.3	-20	41	-21	51.4	-22	73.7	-23	37.3
	38.05	0	47.4	-1	30.3	-2	62.15	-3	77.55	-4	71.75	-5	35.65	-6	40.9	-7	23.85	-8	15.05	-9	-19.95	-10	54.4	-11	34.9	-12	112.7	-13	69.6	-14	41.85	-15	60.95	-16	118.25	-17	21.7	-18	-0.05	-19	58.9	-20	1.7	-21	41.5	-22	39.1	-23	51.5
	57.5	0	50	-1	6.7	-2	48.2	-3	48.1	-4	28	-5	4.4	-6	72.3	-7	83.7	-8	23.55	-9	26.5	-10	68.1	-11	41.65	-12	111.2	-13	33.45	-14	37.9	-15	12.5	-16	8.45	-17	116	-18	10.15	-19	41.3	-20	1.6	-21	59.5	-22	26.9	-23	54.9
	57	0	93.55	-1	46.6	-2	112.35	-3	41	-4	47.3	-5	34.05	-6	27.15	-7	109.8	-8	109.8	-9	116.9	-10	114.95	-11	39.8	-12	75	-13	23	-14	62.05	-15	38.5	-16	119.95	-17	-19.85	-18	11.6	-19	21.6	-20	12.8	-21	36.6	-22	76.15	-23	60.2
	19.15	0	43.25	-1	80.85	-2	119.95	-3	62.3	-4	87.45	-5	31.1	-6	68.6	-7	-19.95	-8	17.9	-9	116.25	-10	51.75	-11	65.1	-12			63.95	-14	50.7	-15	-19.7	-16	118.55	-17	74.15	-18	44.6	-19	33.8	-20	38.3	-21	25.1	-22	44.65	-23	36.45
	40.5	0	61.3	-1	7.75	-2	80.75	-3	37.3	-4	69.7	-5	63.9	-6	56.85	-7	37.7	-8	44.75	-9	32.55	-10	33	-11	119.1	-12			27.85	-14	14.6	-15	74.75	-16	119.6	-17	51.85	-18	22.45	-19	33.55	-20	-3.1	-21	56.2	-22	29.75	-23	40.75
	77.9	0	63.45	-1	31.55	-2	55	-3	51.9	-4	102.1	-5	-1.6	-6	103.15	-7	76.6	-8	94.75	-9	18.6	-10	87.55	-11	-17.05	-12			71.25	-14	99.95	-15	87.15	-16	99.05	-17	39.85	-18			9.6	-20			24.7	-22	95.4	-23	81.7
			20.25	-1	61.6	-2	88.05	-3	21	-4	54.65	-5	61.95	-6	38.9	-7	30.2	-8	36.2	-9	24	-10	20.45	-11	46.75	-12			-15.85	-14	22.9	-15	-19.85	-16	53.85	-17	45.3	-18			2.35	-20			102.6	-22	73.55	-23
			7.95	-1	5.05	-2	12.35	-3	54.55	-4	68.65	-5	30.75	-6	26.4	-7	52.85	-8	89.8	-9	7.6	-10	51.7	-11	49.95	-12			55.5	-14	12.8	-15	23.05	-16	111.9	-17	100.05	-18			17.4	-20					1.65	-23
			6.5	-1	-3.7	-2			14.2	-4	36.65	-5	26.9	-6	119.95	-7	108.55	-8	104.75	-9	37.8	-10	-7	-11	21.3	-12			24.3	-14	44.9	-15	47.45	-16	34.45	-17	49.8	-18			40.95	-20					43.75	-23
			35.65	-1					53.65	-4	51.5	-5	48.8	-6	42.9	-7	27.35	-8	35.95	-9	-12.4	-10	56.35	-11	-19.8	-12			47.5	-14	25.6	-15	91.7	-16	2.7	-17	18.1	-18			42.6	-20					35.5	-23
									37.15	-4	64.85	-5	52.5	-6	59.65	-7	26.65	-8	22.3	-9	25.3	-10	38.15	-11	119.8	-12			47.45	-14			7.85	-16	52	-17	63.35	-18			44.15	-20
									51.5	-4	27.2	-5	119.9	-6	31.25	-7	55.8	-8	51.4	-9	2.8	-10	48.5	-11	7.65	-12			19.85	-14			96.1	-16	52.6	-17	72.1	-18			34.9	-20
									52.1	-4	41.25	-5	79.3	-6	66.5	-7	30.9	-8	38.8	-9	8.35	-10	1.25	-11	46.45	-12			22.15	-14			-2.1	-16	112.55	-17	86.1	-18			41.4	-20
									15.7	-4	112	-5	41.35	-6	65.05	-7	13.8	-8	116.1	-9	119.85	-10	-19.9	-11	7.9	-12			39.35	-14			110.45	-16	55.05	-17	114.5	-18			18.8	-20
									81.05	-4	55.9	-5	72.9	-6	60.95	-7	-19.75	-8	56.1	-9	-16.9	-10	29.15	-11	60.6	-12			60.95	-14			5.2	-16	34.75	-17	61.5	-18			48.7	-20
									119.75	-4	61.6	-5	31	-6	46.9	-7	44.9	-8	36.7	-9	12.4	-10	32.35	-11	37.5	-12			-18.6	-14			18.85	-16	5	-17	50.3	-18			25.9	-20
									50.1	-4	28.6	-5	75.15	-6	50.2	-7	16.25	-8	25.25	-9	22.5	-10	-0.35	-11	57.55	-12			114.15	-14			0.4	-16	37.4	-17	81.4	-18			114.55	-20
									22.15	-4	32.05	-5	73.25	-6	71.75	-7	28.55	-8	38.1	-9	16.1	-10	48.35	-11	29.15	-12			22.25	-14			90.45	-16	10	-17	87.15	-18			70.75	-20
									81.55	-4	58	-5	54.35	-6	52.85	-7	74.1	-8	38.5	-9	13.65	-10	68.6	-11	76.75	-12			96.05	-14			105.9	-16	26.9	-17	-19.5	-18			40.25	-20
									-19.25	-4	53.6	-5	50	-6	119.9	-7	-19.95	-8	-19.95	-9	65.4	-10	74.2	-11	43	-12			57.45	-14			-16.6	-16	35.35	-17	61.25	-18			41.65	-20
									106.5	-4	31.4	-5	30.8	-6	30.7	-7	26.8	-8	75.95	-9			110.65	-11	108.95	-12			25.65	-14			-6.55	-16			60.4	-18			43.15	-20
									20.5	-4	78.1	-5	34.4	-6	39.1	-7	43.9	-8	44	-9			0.65	-11	22.95	-12			-19.75	-14			67.95	-16			85.35	-18			23.9	-20
									19.3	-4	94.8	-5	68.25	-6	55.4	-7	43.6	-8	43.75	-9			27.85	-11	21.3	-12			27.1	-14			50.75	-16			53.85	-18			28.85	-20
									88.6	-4	18.8	-5	66.15	-6	68.3	-7	46	-8	34.65	-9			17.4	-11	119.95	-12			82.9	-14			3.6	-16			59.45	-18			63.35	-20
									15.4	-4	79.85	-5	-14.05	-6	96.35	-7	22.7	-8	51.65	-9			12.45	-11	1.1	-12			-15.2	-14			-17.6	-16			44.6	-18			45.7	-20
									48.6	-4	102.35	-5	44.1	-6	45.25	-7	35.45	-8	27.1	-9			15.2	-11	68.7	-12			91.4	-14			9.95	-16			83.3	-18			2.5	-20
									0.85	-4	111.55	-5	55.4	-6	48.55	-7	45.15	-8	36.95	-9			101.5	-11	34.5	-12			13.15	-14			17.25	-16			35.65	-18			41.35	-20
									67.15	-4	75.9	-5	-16.4	-6	-19.95	-7	79.75	-8	29.6	-9			2.65	-11	47.15	-12			81.1	-14			-6.55	-16			-19.7	-18			19.8	-20
									45.9	-4	58.45	-5	37.5	-6	25.8	-7	17.2	-8	30.45	-9			3.05	-11	37.75	-12			33.3	-14			52.75	-16			33.7	-18			19.15	-20
									22.25	-4	26.6	-5	41.2	-6	61.3	-7	14.9	-8	11.8	-9			22.15	-11	26.8	-12			35.95	-14			83.9	-16			98.85	-18			31.35	-20
									75.5	-4	92.3	-5	65.9	-6	119.75	-7	24.85	-8	39.85	-9			26.4	-11	55.85	-12			49.65	-14			-6.2	-16			-19.95	-18			22.15	-20
									101.6	-4	-18.25	-5	-1.3	-6	37.7	-7	24.15	-8	19.2	-9			86.55	-11	111.8	-12			108.8	-14			9.35	-16			77.2	-18			33.45	-20
									21.95	-4	83.65	-5	63.05	-6	72.15	-7	22	-8	6.65	-9			55.8	-11	42.2	-12			73.8	-14			85.35	-16			50.95	-18			32.8	-20
									64.85	-4	70.8	-5	26.15	-6	69.8	-7	32	-8	32.05	-9			-4.9	-11	31.6	-12			116.45	-14			-18.25	-16			9.25	-18			61.05	-20
									53.7	-4	58.35	-5	32.55	-6	93.85	-7	48.6	-8	43.9	-9			16.7	-11	119.85	-12			11.65	-14			7.55	-16			97.15	-18			33.6	-20
									41.55	-4	78.7	-5	14.35	-6	41.1	-7	41.3	-8	118	-9			22.1	-11	47.3	-12			47.55	-14			-15.15	-16			84.6	-18			64.65	-20
									37.35	-4	49.6	-5	105	-6	40.15	-7	53.75	-8	77	-9			62.25	-11	110.9	-12			107.15	-14			4.7	-16			23.7	-18			31.25	-20
									40.15	-4	73.2	-5	21.5	-6	-7.6	-7	42.15	-8	23.15	-9			112.1	-11	46.35	-12			59.25	-14			-19.8	-16			-14.9	-18			20.75	-20
									54.45	-4	69.9	-5	22.95	-6	63.2	-7	26	-8	14.9	-9			-4.05	-11	48.4	-12			65.75	-14			73.2	-16			49.3	-18			51.6	-20
									30.15	-4	99.7	-5	76.6	-6	119.15	-7	60.35	-8	94.1	-9			44.6	-11	21	-12			57.15	-14			21.3	-16			43.1	-18			21.55	-20
									27.35	-4	93.05	-5	59.25	-6	101.6	-7	-5.15	-8	8.1	-9			108.35	-11	103.8	-12			25.4	-14											12.8	-20
									33.6	-4			105.6	-6	110.1	-7	92.95	-8	100.75	-9			54.35	-11	29.8	-12			75.2	-14											31.35	-20
									37.1	-4			29.2	-6	37.5	-7	33.75	-8	18.55	-9			77.45	-11	15.7	-12			36.85	-14											82.55	-20
									32.05	-4			24.6	-6	33	-7	55.15	-8	46.75	-9			37.8	-11	7.8	-12			15.85	-14											34.4	-20
									106.3	-4			43.4	-6	47.35	-7	12.3	-8	46.8	-9			-11.45	-11	-19.9	-12			80.7	-14											23.25	-20
									39.6	-4			63.6	-6	42	-7	-18.9	-8	38.25	-9			119.85	-11	111	-12			92.25	-14											48.6	-20
									43.5	-4			110.45	-6	116.9	-7	54.95	-8	49.45	-9			-2.4	-11	55.15	-12			54.5	-14											30.2	-20
									24.05	-4			110.2	-6	34.7	-7	41.3	-8	109.9	-9			43.25	-11	19.55	-12			61.75	-14											39.95	-20
									43.15	-4			70.4	-6	83.3	-7	24.95	-8	26.75	-9			21.5	-11	119.9	-12			28.5	-14											-13.95	-20
									25.85	-4			52.05	-6	89.25	-7	97.45	-8	37.65	-9			-19.65	-11	14.5	-12			30.8	-14											22.45	-20
									-5.65	-4			119.95	-6	115.65	-7	97.55	-8	36.65	-9			115.4	-11	29.6	-12			8.3	-14											119.45	-20
									102.55	-4			5.4	-6	96.6	-7	-18.9	-8	66.4	-9			64.8	-11	39.85	-12			110.55	-14											7.95	-20
									32.55	-4			12.4	-6	44.25	-7	14.4	-8	56.3	-9			87.65	-11	-15.35	-12			79.5	-14											18.55	-20
									24.3	-4			50.8	-6	55.6	-7	55.3	-8	46.7	-9			56.6	-11	49.65	-12			30.35	-14											48.25	-20
									47.95	-4			58.7	-6	50.95	-7	23.05	-8	31	-9			60.6	-11	92.7	-12			97.1	-14											45	-20
									-12.05	-4			47.9	-6	39.65	-7	34.45	-8	30.65	-9			53.55	-11	32.7	-12			37.1	-14											66.15	-20
									33.55	-4			37.15	-6	40.55	-7	4.95	-8	8.5	-9			51.7	-11	25	-12			25.1	-14											111.6	-20
									58.4	-4			45.9	-6	51.4	-7	53.1	-8	51.4	-9			47.4	-11	40.05	-12			58.7	-14											13.5	-20
									44.5	-4			19.8	-6	69.45	-7	41.7	-8	34.4	-9			63.95	-11	41.65	-12			35.75	-14											13.45	-20
									31.35	-4			17.4	-6	48.4	-7	94.8	-8	70	-9			119.9	-11	18.75	-12			23.65	-14											66.9	-20
									36.6	-4			47.1	-6	65.05	-7	32.5	-8	28.7	-9			116.55	-11	25.25	-12			38.15	-14											46.2	-20
									36.05	-4			44.4	-6	50.95	-7	72.4	-8	29.5	-9			95.9	-11	46.4	-12			46.05	-14											43	-20
									56.9	-4			40.3	-6	73.3	-7	114	-8	9.65	-9			62.6	-11	73.5	-12			44	-14											20.35	-20
									34.15	-4			-2.05	-6	53.6	-7	34.65	-8	109.55	-9			47.2	-11	37.9	-12			-17.15	-14											87.55	-20
									35.05	-4			21.3	-6	81.6	-7	86.75	-8	51.55	-9			39.9	-11	60.2	-12			65.45	-14											46.4	-20
									62.7	-4			110.5	-6	119.05	-7	119.75	-8	57.05	-9			43.15	-11	49.8	-12			65.45	-14											-13.8	-20
									23.35	-4			114.6	-6	-4.5	-7	33	-8	43.75	-9			45.85	-11	44.1	-12			59.9	-14											43.25	-20
									23.65	-4			85.65	-6	66.85	-7	29.3	-8	49.35	-9			-19.75	-11	93.45	-12			30.35	-14											47.85	-20
									34.8	-4			32.35	-6	19.85	-7	11.6	-8	61.4	-9			60.1	-11	80.55	-12			3.55	-14											-15.25	-20
									29.05	-4			14.55	-6	34.35	-7	4.9	-8	76.6	-9			107.95	-11	24.9	-12			24.2	-14											27.1	-20
									50.15	-4			46	-6	13.3	-7	65.9	-8	39.45	-9			98.8	-11	52.6	-12			41.9	-14											34.45	-20
									46.3	-4			86.15	-6	63.85	-7	30.75	-8	29.85	-9			33.65	-11	42.65	-12			31.85	-14											-3.2	-20
									33.75	-4			54.15	-6	69.5	-7	43.75	-8	15.2	-9			40.3	-11	100.8	-12			47.95	-14											21.95	-20
									63.7	-4			48.4	-6	35.95	-7	31.45	-8	33.55	-9			1.6	-11	23.2	-12			20.85	-14											38.1	-20
									36.05	-4			86.4	-6	6.45	-7							67.55	-11	92.25	-12			47.3	-14											22.85	-20
									-19.3	-4			-19.75	-6	56.5	-7							13.2	-11	26.25	-12			-18.7	-14											24	-20
									106.9	-4			86.35	-6	78.3	-7							89.45	-11	117.05	-12			84.15	-14											27.95	-20
									49.75	-4			30.95	-6	21.9	-7							-8.65	-11	27.7	-12			49.95	-14											41.2	-20
									35.6	-4													60.3	-11	19.15	-12			35.2	-14											27.75	-20
									64.95	-4													17.8	-11	29.8	-12			-19.15	-14											61.7	-20
									30.15	-4													51.3	-11	107.7	-12			116.8	-14											76.65	-20
									25.6	-4													101.5	-11	16.5	-12			52.6	-14											34.95	-20
									42.5	-4													104.3	-11	38.25	-12			26.05	-14											29.8	-20
									55.8	-4													39.45	-11	20.25	-12			41.9	-14											3.85	-20
									20.65	-4													67.3	-11	34.4	-12			24.2	-14											49.65	-20
									103.1	-4													27.25	-11	16.6	-12			53.3	-14											18.6	-20
									37	-4													36	-11	2.95	-12			26	-14											39.25	-20
									43.6	-4													50.6	-11	116.5	-12			25.85	-14											101.8	-20
									20.15	-4													47.9	-11	1.25	-12			22.55	-14											43.45	-20
									52.35	-4													30.6	-11	56.25	-12			9.9	-14											38	-20
									35.65	-4													-3.8	-11	31.2	-12			45.9	-14											0.6	-20
									64.35	-4													96.3	-11	106.8	-12			115.1	-14											35.2	-20
									119.9	-4													38.75	-11	49.25	-12			24.4	-14											61.45	-20
									51.05	-4													5.4	-11	-17.85	-12			53.45	-14											34.3	-20
									45.45	-4													24.15	-11	42.95	-12			45.65	-14											-9.05	-20
									13.05	-4													62.6	-11	34.05	-12			37.1	-14											104.9	-20
									34.65	-4													35.85	-11	38.75	-12			37.8	-14											40.4	-20
									-12.9	-4													113.9	-11	-1.6	-12			-19.9	-14											28.5	-20
									60.15	-4													51.9	-11	28.05	-12			19.55	-14											25.95	-20
									46.95	-4													-4.95	-11	1	-12			18.45	-14
									59.8	-4													-2.95	-11	44.95	-12			70.6	-14
									11.45	-4													23.6	-11	4.1	-12			119.75	-14
									44.55	-4													86.25	-11	51.05	-12			59	-14
									32.1	-4													65.05	-11	30.5	-12			45.45	-14
									49.5	-4													56.15	-11	23	-12			73.8	-14
									73.5	-4													25.95	-11	15.45	-12			56.75	-14
									35.9	-4													38.5	-11	40.25	-12			48.95	-14
									-17.45	-4													55.5	-11	-4.8	-12			5.55	-14
									50.85	-4													76.7	-11	23.1	-12			30	-14
									77.35	-4													43.35	-11	62.8	-12			66.45	-14
									31	-4													21.2	-11	28.65	-12			102.65	-14
									32.85	-4													28.4	-11	20.25	-12			41.8	-14
									30	-4													12.55	-11	113.95	-12			50.75	-14
									20.9	-4													71.7	-11	45.7	-12			18.75	-14
									43.7	-4													96.6	-11	33.7	-12			26.9	-14
									45.5	-4													-19.95	-11	25.5	-12			45.1	-14
									49.2	-4													55.05	-11	76.1	-12			47.15	-14
									21.8	-4													81.15	-11	54.55	-12			37.2	-14
									60.15	-4													34.3	-11	51.55	-12			48.8	-14
									18.8	-4													90.1	-11	25.35	-12			37.85	-14
									34.45	-4													32.9	-11	70.7	-12			36.6	-14
									35.05	-4													38	-11	63.65	-12			28.45	-14
									38.75	-4													90.35	-11	41.25	-12			50.05	-14
									31.6	-4													2.35	-11	15.9	-12			37.5	-14
									31.75	-4													16.1	-11	30.3	-12			30.3	-14
									46.9	-4													112.45	-11	20.95	-12			42.7	-14
									88.95	-4													95.05	-11	48	-12			81.45	-14
									56.1	-4													104.1	-11	44.15	-12			55.9	-14
									16.95	-4													37.35	-11	77.7	-12			15.7	-14
									46.5	-4													74.5	-11	49.25	-12			66.2	-14
									51.2	-4													24.05	-11	119.9	-12			34.5	-14
									44.3	-4													90.9	-11	41.1	-12			33.4	-14
									64.65	-4													30.4	-11	34.75	-12			63.2	-14
									40.25	-4													34.3	-11	34.85	-12			26.9	-14
									41.4	-4													100.35	-11	32.4	-12			36.4	-14
									65.2	-4													44.35	-11	48.1	-12			31.7	-14
									43.7	-4													-17.65	-11	42.05	-12			41.25	-14
									33.55	-4													16.9	-11	36.3	-12			48.95	-14
									45.65	-4													60.3	-11	46.4	-12			37.35	-14
									43.8	-4													21.5	-11	0.2	-12			43.4	-14
									27.3	-4													-19.95	-11	6.15	-12			46.95	-14
									49.1	-4													38.2	-11	24.7	-12			55.4	-14
									39.65	-4													105.5	-11	100.9	-12			56.05	-14
									18.5	-4													1	-11	38	-12			24.95	-14
									48.7	-4													59.15	-11	47.5	-12			57.35	-14
									23.1	-4													67.75	-11	37.35	-12			49.2	-14
									49.8	-4													39.95	-11	49.65	-12			50.25	-14
									36.15	-4													33.15	-11	39.75	-12			37.25	-14
									60.2	-4													85	-11	50.1	-12			56.05	-14
									20	-4													28.6	-11	15.4	-12			5.05	-14
									34.9	-4													27.55	-11	68.95	-12			25.1	-14
									16.6	-4													119.6	-11	25.3	-12			17.6	-14
									-13.15	-4													95.15	-11	0.7	-12			33.85	-14
									88.25	-4													5.2	-11	56.75	-12			68.6	-14
									34.05	-4													42.05	-11	52.9	-12			11.55	-14
									22.5	-4													75.8	-11	48.95	-12			33.75	-14
									38.05	-4													72.95	-11	19.5	-12			64.8	-14
									80.35	-4													-1.25	-11	43.65	-12			89.1	-14
									107.55	-4													63.4	-11	119.8	-12			105.65	-14
									23.55	-4													85.5	-11	43	-12			21.65	-14
									59.35	-4													16.85	-11	40.05	-12			-19.95	-14
									35.95	-4													91.35	-11	77.55	-12			76.75	-14
									43.3	-4													76.85	-11	32.45	-12			50.25	-14
									21.1	-4													96.05	-11	8.9	-12			31.7	-14
									5.3	-4													-11.25	-11	25.9	-12			15.9	-14
									45.2	-4													58.8	-11	33.8	-12			35.55	-14
									64.45	-4													-18.65	-11	48.75	-12			92.95	-14
									36.1	-4													-11.2	-11	47.15	-12			29.35	-14
									37.45	-4													-5.5	-11	36.65	-12			44.5	-14
									9.9	-4													69.25	-11	29.15	-12			37.05	-14
									87.65	-4													45.65	-11	40.15	-12			59.2	-14
									33.85	-4													26.25	-11	27.35	-12			27.25	-14
									27.4	-4													56.65	-11	25.1	-12			23.45	-14
									74.9	-4													119.85	-11	61.05	-12			71.8	-14
									36.75	-4													58.3	-11	45.7	-12			41.75	-14
									29	-4													-17.3	-11	-18.6	-12			3.25	-14
									46.2	-4													37.85	-11	44.7	-12			45.1	-14
									36.9	-4													96.25	-11	55.25	-12			34.25	-14
									64.9	-4													33.55	-11	31.2	-12			74.7	-14
									49.6	-4													24.7	-11	33	-12			28.35	-14
									25.25	-4													32.9	-11	9.15	-12			28.45	-14
									45.35	-4													95.8	-11	111.15	-12			60.5	-14
									52.95	-4													92.25	-11	52.15	-12			102	-14
									75.7	-4													13.3	-11	80	-12			64.2	-14
									54.25	-4													81.4	-11	40.2	-12			119.95	-14
									29.3	-4													-19.4	-11	39.8	-12			32.55	-14
									64.85	-4													-15.95	-11	15.75	-12			56.75	-14
									103.3	-4													25.65	-11	66.2	-12			97.35	-14
									66.65	-4													47.35	-11	119	-12			27.95	-14
									-11.35	-4													67.75	-11	55	-12			86.8	-14
									42.65	-4													70.7	-11	76.25	-12			44.4	-14
									49	-4													11.45	-11	49.2	-12			60.25	-14
									51.85	-4													-4.85	-11	15.35	-12			15.85	-14
									29.25	-4													-19.9	-11	-12.2	-12			36.55	-14
									20.4	-4													59.25	-11	1.9	-12			6.45	-14
									99.2	-4													119.95	-11	63.1	-12			118.5	-14
									27.8	-4													39.6	-11	9.6	-12			24.75	-14
																							119.75	-11
																							102.75	-11
																							46.1	-11
																							66.45	-11
																							58.75	-11
[truncated: 79 more columns]

## Sheet: Fig. 4a bottom
dep peak times	#
-17.5	256
-12.5	84
-7.5	93
-2.5	90
2.5	149
7.5	160
12.5	208
17.5	262
22.5	399
27.5	440
32.5	519
37.5	503
42.5	462
47.5	391
52.5	304
57.5	272
62.5	271
67.5	185
72.5	153
77.5	152
82.5	100
87.5	113
92.5	98
97.5	85
102.5	84
107.5	105
112.5	115
117.5	230

## Sheet: Fig. 4c
dep peak times	dVmpre
36.8	1.8043
16.9	4.5622
-0.25	4.4143
45.45	-0.8362
36.45	-0.0135
18.2	-3.4622
39.1	-2.7037
74.25	0.6217
20.45	2.3971
62.65	-1.1526
21.35	1.2132
40.05	0.2587
42.05	-5.5918
32.95	-1.8997
70	-0.3319
38.35	1.9213
73.15	1.4957
40.1	-0.0865
24.4	0.8288
19.45	0.2108
42.2	-2.2978
107.7	-1.3933
23.7	1.7981
35.45	1.255
33.65	-0.4367
74.4	-1.5206
102.35	-0.4698
37.3	5.0742
51.5	1.5217
54.9	-0.9402
60.2	1.1037
36.45	0.8898
40.75	-2.0922
81.7	-0.7724
55.25	3.3077
19.1	4.4282
42.9	1.8221
44.35	-2.1114
42.6	-0.7911
13.25	-5.0767
46.85	-3.7679
21	0.902
8.1	7.7211
51.1	-0.3747
29.95	1.9508
77.9	-1.3676
41.65	-3.6428
30.25	-0.3759
51.75	-1.8693
26.9	0.4663
59.75	3.1957
24.8	-0.9074
26.45	1.3051
28.2	-0.2046
41.1	-3.0637
38.5	2.7514
54.85	5.4327
23.8	-0.4486
26	-2.7793
55.45	3.372
58.05	0.8933
12.35	3.6416
58.95	3.6022
62.45	1.1702
63	0.8414
48.95	-0.643
29.95	-1.7163
67.25	-1.7301
52.4	2.3109
8.6	2.161
30	0.2138
28.85	-1.9321
41.9	-0.3781
19.8	-5.091
42	-3.0148
28.7	0.7438
-16.8	3.9194
42.2	-0.708
21.35	-1.5977
31.85	-1.1265
42.45	-3.4588
23.1	0.2446
43.85	0.9234
-2.75	1.2155
66.4	0.6476
34.15	0.5576
27.4	-0.5275
13.5	1.3432
41.9	-0.8554
106.6	1.2911
58.35	2.421
33.45	0.9667
-2.8	0.794
10.4	-0.4985
56.95	-2.2587
17.2	3.0626
38.05	-0.712
57.5	0.9961
57	-0.8303
19.15	-1.3641
40.5	-2.9613
77.9	-0.9874
94.8	1.2977
45.9	1.2041
57.8	0.7355
57.2	4.7625
40.55	-0.3111
14.05	4.1411
92	2.5145
76.25	-0.8303
43.45	0.1232
18.2	4.1688
47.35	-0.434
62.1	0.1727
53.45	1.6447
-2.8	2.3973
50.9	2.7282
26.15	0.4715
20.65	1.8708
81.2	0.5618
52.85	0.5096
64.55	1.5384
28.6	-0.0889
17.3	-2.5648
24.8	-2.0664
35.65	0.7325
28.45	1.2133
32.15	-5.3034
29	-2.1677
31.4	-2.4097
43.35	-1.7616
37.05	-1.1277
39.6	2.6881
65.7	3.5842
75.8	0.0827
54.45	-2.4854
46.55	0.8203
23.6	-1.7542
105.3	0.0454
37.35	1.7835
52.05	0.5716
85.85	-0.8572
47.2	1.4178
46.6	-1.4625
57.45	-0.0312
55.85	-1.2053
24.3	1.4779
44.85	-1.8901
37.25	0.3197
41.5	1.2095
113.2	-1.4404
49.4	1.4198
118.65	-1.6018
51.55	1.0968
33.75	-0.6598
20.55	-2.4217
35.8	2.3889
-6.9	3.2382
83.25	1.0218
84.2	-0.4569
116.5	1.1384
44.85	0.5898
34.7	-1.0893
33.55	-1.0725
17.25	-0.211
-18.9	-0.6469
28.6	-2.4181
29.05	0.6622
50.7	-1.9545
92.85	0.2013
36.15	0.4681
6.7	0.5821
11.3	-3.1801
52.1	-1.0555
29.6	-0.784
4.55	-0.4178
23.3	-1.5689
19.45	2.3358
78.55	-0.9349
51.1	-0.162
51.75	0.5438
18.85	1.1252
115.25	0.1153
23.55	2.5868
29.35	-1.7678
35.95	4.8432
-13.75	5.5274
37.25	-0.5884
-0.1	2.1991
39.6	-1.0098
63.4	-1.4595
73.15	-2.0775
36.65	0.469
21.35	2.2923
49.4	2.4166
59.4	0.1319
18.6	-0.0762
73.55	2.7174
50.15	0.1944
57.45	2.4166
116.6	-2.7251
-7.65	6.1102
11.7	-0.6956
114	3.8334
-16.65	9.0827
39.85	-3.2423
17.3	0.3085
15.7	-1.1183
41.45	-3.2421
118.55	-1.5219
116.1	-1.1991
79.6	8.1559
61.3	-1.3487
15.15	-3.0516
119.95	-0.7937
33.4	-3.4951
78.2	-5.02
32.7	-1.5906
30.55	4.2863
88.25	-0.7499
25.25	2.0206
94.15	-1.7705
32.5	-0.7989
-19.85	1.9921
56.9	-2.2562
39.75	3.4633
39.15	-0.8792
31.35	0.5692
19.85	-2.9324
108.15	-4.1705
61.3	-3.6853
65.3	5.2378
75	0.7961
53.4	-0.3944
67.05	-1.934
25.25	1.811
39.15	-2.4011
61.5	-0.8698
33.55	-0.6907
7.05	1.1063
12.9	-0.6874
50.55	2.2245
34	1.0572
59	-0.6239
70.4	1.5767
88.1	-1.016
41.8	2.5099
58.7	0.863
9.75	1.8632
26.5	4.5024
47.15	-0.7304
73.4	0.3626
117.65	0.0566
36.2	-2.5536
21.95	-0.4786
21.95	-1.4443
66.1	0.1855
72.7	-1.129
30.25	3.61
50.95	0.6534
119.8	0.2864
54.95	1.6729
102.8	-1.7463
86.55	0.0867
72.95	-0.8029
54.45	4.4478
7.35	-0.7051
17.85	-0.3319
43.85	0.6547
102.6	-1.6662
26.6	1.0053
75.45	-3.4764
38.6	-1.0651
82.1	-1.3682
75.2	0.7496
64.85	-2.7074
64.3	-0.8288
44.9	-0.1723
56.4	0.7901
97.2	-1.4859
69.8	5.6754
50.8	0.1562
108	1.2295
53.4	-0.7973
6.35	2.9079
49.1	-0.2691
49.95	-2.496
92.25	-2.7509
33.2	-0.5069
119.4	-0.6014
116.25	-2.1389
45.7	1.9623
33.4	0.9916
45.25	-1.23
21.6	-0.9764
48.4	-1.8428
73.7	0.7601
14.1	-1.79
27.45	-1.4933
97.6	-1.9752
55.8	-1.0208
83.1	-0.617
52.55	-0.2496
40.4	-0.813
16.95	-1.3968
26.15	-1.8071
44.15	-1.2737
24.9	-1.8008
24.7	-1.6806
10.1	1.5854
11.5	-0.5555
64.25	-0.6603
74.3	-0.8329
59.1	-2.3852
69.7	4.552
-15.45	0.9163
71.75	-0.4543
28	-1.2654
47.3	-0.0841
87.45	-0.6355
69.7	-1.2175
102.1	2.5662
54.65	-0.9283
68.65	-1.2487
36.65	-1.4785
51.5	-1.3254
64.85	-4.0477
27.2	0.1132
41.25	-1.7532
112	0.3534
55.9	-1.0066
61.6	-0.2587
28.6	-0.2759
32.05	-2.0398
58	0.1211
53.6	0.1238
31.4	-1.3904
78.1	-1.7028
94.8	-0.271
18.8	0.9694
79.85	0.3717
102.35	0.4045
111.55	-2.303
75.9	-1.3776
58.45	-2.0133
26.6	0.0839
92.3	1.0349
-18.25	3.3138
83.65	-0.9145
70.8	-1.938
58.35	2.2774
78.7	0.8105
49.6	-0.0025798
73.2	-1.0212
69.9	-2.2317
99.7	-2.0772
93.05	0.5243
113.65	0.1039
79.35	0.339
65.35	-1.3118
22.65	-0.4767
-19.7	-1.8779
41.7	-2.9055
11.55	0.1301
78.25	-1.0536
47.8	-0.2932
59.3	-2.5869
30.3	-0.7208
31.8	-0.5301
58.25	-2.9
83.3	-0.899
48.35	-0.983
71.5	-0.033
-9.85	0.721
44.85	-1.6942
-19.2	-0.5801
38.15	-2.647
-1	2.1849
26.9	-1.579
68.4	0.2687
-7.65	0.977
73.05	-0.218
68.35	-1.3378
99.25	0.6085
3.7	-0.1795
46.95	-0.7605
7.4	-0.6874
119.4	-0.2464
54.7	0.165
61.6	1.5736
118.7	0.6589
24.65	-0.2934
89.3	0.0595
49.8	-0.3527
50.75	-0.4056
74.4	-1.7133
28.55	-0.5945
47.15	-0.5196
74.1	-0.3692
58.7	-0.6501
56.45	-1.4427
80.55	-2.4431
115.2	0.4496
31.95	0.0252
69.1	1.5491
17.7	0.4164
8.5	-0.93
111.2	-2.8805
35.2	-2.7442
97.85	-2.2854
5.05	0.5296
58.15	-0.199
-9.45	3.6969
51	-3.8587
119.85	-3.1699
21.75	-4.0534
63.8	-1.8137
42.2	0.0429
103.8	-1.0812
-12.5	0.0387
-19.25	-2.5216
42.6	0.0712
93.8	-1.1109
46.75	-0.3289
51.6	-1.0997
93.15	-1.3879
-14.5	2.5722
35.15	-1.5756
64.55	0.4974
96.55	-0.3204
29.4	-1.6164
18.35	-0.8406
17.95	0.0464
8.5	-0.692
30.5	1.7975
17.6	1.422
22.35	0.4565
-19.6	0.5563
72.7	2.2252
37.75	4.4293
12.05	-1.6582
32.4	0.6351
8.9	-0.7043
84.85	-0.2191
56.65	0.3388
16.45	-0.8722
10.05	1.0225
96.65	-2.2207
-19.85	2.0246
94.15	-1.074
-4.7	2.4408
7	2.4683
117.7	-0.4044
115.25	-0.5448
36.15	0.783
100.1	-0.3159
-19.2	1.4716
42.55	2.1788
78.05	0.0346
-8	0.9165
50.55	-0.85
28.05	-2.6481
30.9	-1.0447
-13.65	2.3061
20.1	0.3471
115.1	0.1807
57.7	1.7534
27.35	0.3969
-19.8	1.3716
62.45	1.4753
15.4	0.0857
33.7	1.1309
109	-0.6863
-17.1	1.1894
101.2	-1.6888
115.4	-0.1845
119.85	-0.8963
62.8	0.7598
119.55	-0.6703
49.45	-0.6025
99.9	1.5871
14.75	2.7414
97.55	1.954
7.35	0.6958
-19.55	0.761
112.7	1.5062
111.2	-1.2654
75	0.9913
53.8	-0.6716
13.9	-0.9469
44.75	0.5879
119.75	0.6965
24.65	-1.1194
6.8	1.2685
74.75	0.663
38.4	-0.424
37.7	0.5068
25.3	2.986
11.45	0.825
11.1	2.368
13.5	2.2587
8.45	3.7031
41.3	-1.1832
32.6	-0.7806
-3.1	-0.3796
40.3	-0.6215
-9.3	2.6219
16.75	-0.9877
4.1	-0.7056
3.25	-0.5162
-18.15	1.6125
32.95	1.3815
57.1	1.9316
101.35	1.3258
-15.5	1.5333
10.75	0.3454
27	2.2289
12.2	-1.2852
117	0.3698
0.1	1.3963
23.85	0.8824
19.3	-1.2714
11	0.7089
16.45	3.9842
35.15	0.135
30.95	0.3959
27.9	-0.8964
39.3	3.8755
42.5	2.3638
50.95	2.735
19.3	-1.5708
9.3	0.4213
33.9	1.0852
31.6	-3.7816
36.25	-1.0723
46.65	-1.5656
30.25	1.8537
32.1	2.6948
25.9	1.9021
41	-0.4506
22.4	-0.478
71.1	1.0985
50.6	2.0745
17.65	3.4535
22.25	0.9611
0.4	3.8396
7.55	-0.3608
-0.05	4.4333
10.15	1.8424
11.6	-2.002
44.6	2.1422
22.45	-1.2876
36.1	-0.4102
21.4	1.2418
19.9	-3.3212
4.7	0.2064
14.8	0.9807
34.75	1.1617
24.8	0.9941
52	-1.5486
32.15	0.8104
45.6	1.7724
46.5	1.6374
32.15	-0.077
30.75	-0.0095157
24.95	-2.4832
35.4	-4.5953
45.8	-0.2213
63.2	-0.6847
-19.9	2.5801
37.9	2.4419
27.85	1.8201
51.6	-0.7198
0.7	-1.4765
62.05	-0.0286
20.95	2.1202
16.4	2.8352
14.7	-4.7216
-19.6	1.7966
30.35	-5.4605
9.95	-0.2509
20.45	1.5221
119.35	-0.3538
39.8	-2.4813
-3.6	-2.7802
29.8	2.259
21.65	0.0923
28.65	0.1356
15.05	1.2514
28.5	2.1879
4.15	0.7878
23.5	2.3464
42.8	-0.7137
35.6	-0.5651
46.35	-1.3713
34.75	-0.4845
50.75	0.2501
23.7	0.9699
35.95	1.0391
34.55	-1.4347
36.85	-1.8374
34.75	0.1762
61.75	1.1713
56.1	0.5557
27.3	0.1227
35.4	0.3298
32.35	0.2574
31.7	0.6251
13.15	3.6634
17.75	-0.1416
23.1	-1.0627
23.4	0.4288
41	-0.3812
1.7	-0.037
1.6	-0.476
12.8	-1.1724
38.3	0.9109
-3.1	-1.8208
-19.95	0.6631
36.95	-0.1948
25.7	-1.0211
24.75	-0.1801
27.2	0.0834
115.65	-1.1
32.45	1.5777
61.65	4.121
39.5	-1.6334
18.55	0.0221
112.1	0.0723
81.6	1.17
103.55	-0.3654
109.2	-1.5681
61.7	0.4033
53.9	-0.4483
36.45	-2.2213
53.2	0.3981
83.3	-2.5345
11.75	-2.0663
84.7	1.3322
55.45	0.0625
84.25	-1.9327
55.95	-0.0090943
56.05	0.0263
72.5	-2.0377
48.1	-2.4418
0.1	-1.8605
21.7	-0.0176
116	-1.3565
-19.85	-0.2196
74.15	1.5311
51.85	-0.6381
39.85	0.276
45.3	-0.388
100.05	-0.2802
49.8	0.9619
18.1	-0.1106
63.35	1.2367
72.1	-0.8377
86.1	0.2765
114.5	-1.6413
61.5	-2.3026
50.3	0.2863
81.4	-0.5076
87.15	-0.3155
-19.5	-1.3487
61.25	-0.6553
60.4	-0.5773
85.35	-0.1728
53.85	-1.9065
59.45	-0.9329
44.6	-1.4635
83.3	-1.3372
35.65	-0.0568
-19.7	2.6205
33.7	-2.6227
98.85	-2.8883
-19.95	-0.9244
77.2	0.0451
50.95	1.8213
9.25	-1.0381
97.15	-1.7929
84.6	-1.2017
23.7	-0.7508
-14.9	1.3404
49.3	-0.9972
43.1	0.206
34.65	-0.5749
31.2	0.673
71.15	0.4234
24.8	-0.1847
73.25	-0.1524
41.5	-1.4433
30.25	1.6705
-14.9	0.8045
27.8	0.1373
76.6	-2.0391
27.25	0.2399
-19.55	-0.0425
59.3	0.6147
75.45	-0.8964
-5.6	-1.7251
71.7	-0.7325
11.5	2.201
28.2	0.488
60.45	-0.7256
97.45	-1.743
72.8	0.9685
34.75	-0.5108
64.4	-0.7913
44.75	2.1633
16.05	1.453
43.05	0.1897
17.75	0.1111
-18.15	-0.8353
-15.9	0.2614
9.9	0.6078
16.95	1.009
89.4	1.1458
70.05	-0.239
119.4	-1.8165
29.95	1.1957
16.4	-0.1414
28.6	-1.1072
-15	-0.6132
-2.9	0.3445
2.05	-0.8446
39.15	0.2029
26.9	-0.1581
35.85	-0.7003
72.85	0.198
2.85	-0.8919
13.55	-0.8561
35.25	0.8774
15.8	-0.0021538
43.15	0.6452
76.4	-0.0943
-2.4	-0.2367
60.6	-0.1021
57.85	-0.3481
38	-0.2317
40.15	-0.0507
9.15	1.211
42.05	-0.4814
84.3	-0.78
13.8	0.4149
34.05	0.5518
9.35	-1.5915
100	0.4833
19.05	0.5867
47.75	0.5923
34.15	-0.6763
11	0.1893
47.25	0.4063
21.65	0.4747
32.05	0.6545
-19.9	1.1266
22.7	1.2704
-19.95	1.1073
13.1	-0.4683
29.9	0.5666
3.1	0.5811
78.95	0.3473
4.8	-1.3941
110.05	-0.5651
22.5	-0.659
-18.35	1.6733
25.6	-0.184
22	-0.9787
64.55	-0.7584
58.2	0.904
30.55	2.6541
68.75	0.1058
14.55	0.9738
31.55	-0.4637
-9.35	1.0487
85.45	0.0497
-0.05	0.6688
50.1	0.4967
91.35	-0.2089
17.6	0.0122
15.3	1.0208
-19.7	0.4906
60.95	-0.1733
12.5	-0.4983
38.5	0.7713
-19.7	0.917
74.75	-0.4497
87.15	0.4831
-19.85	-1.2451
23.05	-0.3198
47.45	0.1515
91.7	-0.1672
7.85	0.1169
96.1	0.5351
-2.1	1.3626
110.45	-1.2632
5.2	-0.611
18.85	-0.4445
0.4	0.4923
90.45	-1.272
105.9	0.9157
-16.6	1.3106
-6.55	0.6047
67.95	0.7995
50.75	0.5817
3.6	0.1431
-17.6	-0.1837
9.95	-0.3724
17.25	1.0713
-6.55	1.1585
52.75	0.0554
83.9	2.3175
-6.2	1.3654
9.35	0.8703
85.35	0.6358
-18.25	0.8375
7.55	0.7462
-15.15	-0.3043
4.7	0.5319
-19.8	2.3957
73.2	0.4831
21.3	1.7673
47.65	0.5639
35.4	2.053
90.2	-0.1828
58.4	-0.5762
35.1	0.4129
75.35	-0.3226
25.55	0.2159
47.65	1.3635
35.75	-0.8245
86.7	0.2258
72.8	-0.6848
32.8	1.3921
34.5	-0.6832
85	0.3599
-16.95	0.0084364
119.9	0.0841
1.8	-0.3459
17.45	0.3854
119.9	-1.0272
64.7	-1.3096
-11.7	-0.6351
20.45	-1.6773
24.85	-0.1701
-19.25	-1.235
50.6	0.4633
106.4	-1.052
5.2	0.8179
14.8	4.1848
21.45	-1.331
16.15	0.7609
88.45	-1.7496
18.5	-0.175
42.05	-0.7216
68.45	-0.3154
119.95	-2.2348
-6	-1.3986
25.2	-0.1058
12.35	-2.5142
119.8	-0.3035
36.4	1.3458
17	-1.2761
106.5	-2.9054
46.5	-2.0912
107.85	-1.7875
-17.75	0.1295
108.3	-1.188
62	1.3009
69.95	-1.3722
119.85	-0.9282
30.2	0.6361
38.8	0.855
119.85	0.689
21.6	2.5892
79.3	0.9112
-19.9	3.2228
4.2	1.0472
24.75	0.0172
29.1	0.9764
39.65	-0.2028
28.75	0.3265
9.75	0.4519
18.15	-1.4148
49.35	0.4859
24.65	2.5374
10.6	0.8358
28.95	-0.5742
19.1	-0.2671
40.25	0.0358
-19.9	2.2839
22.55	0.5746
33.4	-0.1642
18.65	0.1978
-14.3	-0.2343
33.1	1.0382
31.85	-2.3234
113.8	0.3883
3.8	-0.86
113.6	-0.0519
-19.85	3.1111
6.6	-0.6029
77.05	0.2157
41.65	0.0685
1.45	-0.077
31.4	1.047
8.4	0.1147
25.25	0.0612
20.75	-2.7598
50.4	0.385
-19.65	-1.2038
48.2	-0.1663
70.9	-1.1151
19.8	0.5091
3	1.9276
3.85	0.9186
112.6	0.3698
35.3	4.8144
50.9	-1.3626
77.4	-0.6997
41.9	-1.1216
65.55	-0.1373
35.9	-0.8906
5.9	-0.0642
58.7	0.2398
8.15	-0.1543
67.4	-0.6698
54.25	0.1086
92.2	-0.2861
76.95	0.1516
44.7	0.4659
115.65	0.1209
28.5	0.136
28.9	0.4196
6.35	0.576
36.1	-0.3791
30.5	0.4157
109.3	0.2945
48.35	-0.2585
109.35	1.8652
34.15	-0.2532
40.15	0.4879
12.75	0.8942
25.65	0.154
44.45	0.6905
48.5	0.7504
31.3	-0.49
49.45	0.4306
53	-0.037
-14.8	2.1093
29.9	0.7673
62.95	-0.5026
23.85	1.2348
83.7	-1.1013
109.8	1.1749
-19.95	1.1984
37.7	-0.0089988
76.6	-0.4718
30.2	1.2442
52.85	-0.5617
108.55	-0.6626
27.35	-0.101
26.65	0.2429
55.8	-1.0673
30.9	-1.3721
13.8	3.8887
-19.75	6.1547
44.9	0.7112
16.25	0.2227
28.55	-1.1234
74.1	-1.3966
-19.95	2.5421
26.8	-0.862
43.9	-0.5232
43.6	0.686
46	0.8857
22.7	0.1619
35.45	-0.5224
45.15	-0.1566
79.75	-0.0586
17.2	-0.2787
14.9	2.4557
24.85	5.7018
24.15	1.1164
22	0.7296
32	-0.3343
48.6	-0.0782
41.3	-0.0236
53.75	-0.9101
42.15	-0.1134
26	0.4153
60.35	1.2027
-5.15	-2.6778
92.95	-3.3857
33.75	-1.3293
55.15	0.923
12.3	0.1776
-18.9	1.0091
54.95	-1.3785
41.3	-0.1847
24.95	1.5202
97.45	1.0484
97.55	0.5007
-18.9	3.0632
14.4	0.5648
55.3	0.5812
23.05	-0.9884
34.45	-0.3478
4.95	0.6728
53.1	0.2341
41.7	-1.5464
94.8	0.0965
32.5	-0.8703
72.4	1.1138
114	-2.0823
34.65	1.5702
86.75	-0.8522
119.75	0.5047
33	1.9741
29.3	2.0803
11.6	0.8802
4.9	4.1034
65.9	2.62
30.75	0.5253
43.75	1.0632
31.45	-0.0119
38.55	-0.0657
26.75	-0.3057
61.7	-0.3132
33.95	0.3714
52.7	-0.0612
82.4	0.2069
16.45	-0.0711
93.95	1.5696
36.7	0.7406
48.3	1.199
34.45	0.6774
26.95	0.2817
33.15	1.551
25	0.7684
25.65	-0.6864
29.35	0.1438
29.65	1.0741
29.05	0.1361
2.65	0.8473
47.1	-0.00018848
-18.6	1.5704
40.3	0.2703
37.25	0.7015
37.7	-0.4321
23.75	-0.7155
29.85	2.3637
38.15	-0.6945
67.15	1.3469
15.05	0.2453
23.55	-0.8063
109.8	0.0069417
17.9	2.3676
44.75	0.5727
94.75	-1.329
36.2	-0.3456
89.8	-0.0724
104.75	-0.573
35.95	-0.7162
22.3	0.1272
51.4	0.6649
38.8	1.4488
116.1	0.1618
56.1	0.8433
36.7	-1.3821
25.25	1.3166
38.1	-0.6495
38.5	0.5271
-19.95	1.9156
75.95	0.1671
44	4.0487
43.75	-0.7931
34.65	0.3298
51.65	4.2848
27.1	-2.7122
36.95	0.0963
29.6	2.3053
30.45	-0.0307
11.8	-0.6281
39.85	0.2746
19.2	0.646
6.65	0.3553
32.05	-0.4482
43.9	1.7231
118	0.2111
77	0.0456
23.15	0.6179
14.9	1.2564
94.1	1.2599
8.1	0.677
100.75	-0.5076
18.55	0.8329
46.75	-0.4994
46.8	-0.9537
38.25	-0.3345
49.45	-1.1064
109.9	-0.9071
26.75	2.3657
37.65	1.0443
36.65	-1.3744
66.4	1.429
56.3	0.5154
46.7	-0.8833
31	-0.4327
30.65	-0.2679
8.5	0.3556
51.4	-0.3441
34.4	-2.418
70	0.7302
28.7	1.891
29.5	-2.6325
9.65	-1.2845
109.55	3.4123
51.55	-1.2963
57.05	-0.4332
43.75	0.9762
49.35	3.0992
61.4	0.255
76.6	-2.1132
39.45	1.1725
29.85	-0.5652
15.2	-0.1702
33.55	-1.3812
35.7	0.0973
34.05	1.1786
33.75	-0.0462
42.6	-0.4948
21.3	-0.5121
19.25	-0.6539
22	-0.0599
-9.5	0.4484
110.95	-0.49
34.95	1.3066
32.35	-0.5994
22.45	0.0135
27.7	-0.5116
32.25	0.112
28.9	-0.9324
21.05	-0.8611
27.4	-0.8116
36.55	-0.0135
44.4	-1.6277
3.95	0.1503
61.1	0.9909
34.45	0.1095
34.45	0.9629
18.75	0.1485
69.3	-0.2949
25.4	-0.1606
29	1.8828
14.6	2.9927
77.55	-0.2637
48.1	-0.0121
41	-0.2632
62.3	0.5021
37.3	-0.1977
51.9	-1.1064
21	-0.1389
54.55	0.4283
14.2	1.9203
53.65	1.1471
37.15	-0.4067
51.5	0.1726
52.1	0.8279
15.7	-0.8669
81.05	-0.2616
119.75	-0.32
50.1	0.2315
22.15	-0.2089
81.55	0.0489
-19.25	0.0957
106.5	0.1723
20.5	2.2698
19.3	-1.1186
88.6	-1.6032
15.4	1.3168
48.6	-1.1795
0.85	-0.4741
67.15	-0.4682
45.9	-0.5257
22.25	0.732
75.5	-0.7978
101.6	-0.1924
21.95	-0.2914
64.85	-0.7731
53.7	1.6207
41.55	0.2106
37.35	1.3525
40.15	-0.273
54.45	-0.9356
30.15	0.1934
27.35	-0.2283
33.6	1.8757
37.1	-0.7579
32.05	-1.0259
106.3	1.8926
39.6	1.0796
43.5	-0.5266
24.05	0.9785
43.15	0.8497
25.85	-1.2085
-5.65	-0.8426
102.55	0.0411
32.55	1.0793
24.3	-0.4657
47.95	0.4252
-12.05	3.094
33.55	-0.6662
58.4	-0.1483
44.5	-0.5518
31.35	-1.0327
36.6	1.1319
36.05	-0.7304
56.9	-1.1808
34.15	-0.3691
35.05	0.1536
62.7	-1.9566
23.35	-0.5097
23.65	-1.5736
34.8	-0.4143
29.05	0.689
50.15	-1.092
46.3	0.2902
33.75	-0.1684
63.7	-0.1356
36.05	1.5327
-19.3	2.483
106.9	-1.279
49.75	0.1425
35.6	-2.5564
64.95	-1.688
30.15	-0.7353
25.6	0.0603
42.5	0.8193
55.8	-1.8231
20.65	-0.2089
103.1	-1.0464
37	-0.3536
43.6	-1.4052
20.15	-1.346
52.35	0.7702
35.65	-0.4464
64.35	-0.6323
119.9	-0.0583
51.05	0.1935
45.45	1.2118
13.05	-1.7964
34.65	0.1853
-12.9	-0.8911
60.15	-3.0659
46.95	-3.6225
59.8	-0.3472
11.45	-0.3127
44.55	-1.1642
32.1	0.0215
49.5	0.032
73.5	-2.1454
35.9	-0.4391
-17.45	0.668
50.85	-0.3597
77.35	-1.1468
31	-0.6731
32.85	-2.5366
30	-0.4684
20.9	-2.3674
43.7	-0.5243
45.5	-0.7502
49.2	-0.5577
21.8	-0.1444
60.15	-0.0519
18.8	-0.4299
34.45	-1.9137
35.05	-1.8863
38.75	-1.523
31.6	0.2123
31.75	-0.427
46.9	-2.8189
88.95	-1.6641
56.1	1.0916
16.95	-1.1526
46.5	-0.8961
51.2	0.3432
44.3	-0.1792
64.65	1.0261
40.25	-0.4004
41.4	-0.104
65.2	-0.7579
43.7	-1.0757
33.55	0.7047
45.65	-0.9591
43.8	-0.4946
27.3	-1.3973
49.1	-0.5441
39.65	-0.6615
18.5	1.6202
48.7	-1.3962
23.1	-2.1395
49.8	0.1839
36.15	-1.0629
60.2	1.792
20	0.2207
34.9	1.1714
16.6	-1.3847
-13.15	1.0907
88.25	-1.3776
34.05	0.3052
22.5	-1.0542
38.05	-0.6705
80.35	1.4534
107.55	-1.3335
23.55	2.028
59.35	-0.7874
35.95	-0.1682
43.3	-0.147
21.1	1.5194
5.3	-0.8804
45.2	-1.1942
64.45	-1.179
36.1	0.0066268
37.45	-1.2501
9.9	0.7722
87.65	0.2882
33.85	0.996
27.4	0.2184
74.9	-0.6871
36.75	-1.9944
29	-0.3144
46.2	-0.4555
36.9	-1.8852
64.9	0.4552
49.6	3.8808
25.25	-1.9298
45.35	-0.6365
52.95	0.6101
75.7	1.7032
54.25	-1.6317
29.3	2.4188
64.85	-1.0722
103.3	-0.6951
66.65	1.2179
-11.35	0.9555
42.65	0.0244
49	-0.1927
51.85	-1.8299
29.25	1.6703
20.4	1.5622
99.2	-0.5477
27.8	-0.8604
36.45	0.5068
18.45	0.4552
7.1	-0.0808
35.8	-1.302
33.75	-1.3085
24.1	-0.7569
9.65	-0.6253
-17.2	0.0266
105.15	-0.1053
29.15	-0.0997
38	1.7891
12.8	0.1257
31.2	-0.5129
84.5	0.4285
24.25	-1.2916
117.05	-0.887
42.9	-0.173
38.8	-0.6495
27.6	-1.7791
14.7	-0.1948
54.55	0.7029
60.45	0.9755
74.4	-1.6677
82.45	-0.4176
81.6	-0.1923
30.7	1.2739
115.3	-1.3241
43.3	0.0785
34.9	0.3805
41.65	-0.5711
39.8	-0.0961
65.1	1.4163
119.1	-0.2893
-17.05	1.8413
46.75	-0.3996
49.95	-0.7661
21.3	1.4139
-19.8	-0.1618
119.8	-0.4667
7.65	0.9166
46.45	-0.8326
7.9	-2.5025
60.6	-0.2707
37.5	-0.2167
57.55	-0.1113
29.15	-0.3075
76.75	-0.6718
43	-1.3407
108.95	0.3152
22.95	0.9318
21.3	-0.5866
119.95	-1.5756
1.1	1.7276
68.7	-2.2459
34.5	-0.8754
47.15	-0.8619
37.75	1.6304
26.8	1.4334
55.85	-0.9242
111.8	-0.402
42.2	-2.6582
31.6	0.2923
119.85	1.266
47.3	0.3238
110.9	-0.6218
46.35	-0.5075
48.4	-1.527
21	0.2945
103.8	-1.4022
29.8	0.9309
15.7	-1.7721
7.8	0.0122
-19.9	2.3435
111	-0.4849
55.15	-1.5907
19.55	1.4602
119.9	0.5794
14.5	-1.4003
29.6	1.1125
39.85	2.1196
-15.35	7.1774
49.65	-2.2648
92.7	0.6662
32.7	1.7713
25	-1.4871
40.05	-0.7838
41.65	-2.5599
18.75	1.9
25.25	0.4026
46.4	-2.3688
73.5	-0.8058
37.9	0.7767
60.2	-1.9104
49.8	-4.1475
44.1	-2.309
93.45	-2.0278
80.55	-1.2951
24.9	0.3925
52.6	-0.6907
42.65	-1.8925
100.8	-0.2334
23.2	-0.0585
92.25	1.282
26.25	3.071
117.05	-2.9037
27.7	-2.9272
19.15	-3.3436
29.8	-1.4756
107.7	-2.1193
16.5	1.1839
38.25	0.4607
20.25	-1.362
34.4	0.4427
16.6	-1.9422
2.95	-1.2226
116.5	-1.2037
1.25	-0.7083
56.25	-0.8768
31.2	-0.7483
106.8	-1.298
49.25	-1.4548
-17.85	4.0219
42.95	4.7114
34.05	-1.4604
38.75	0.1877
-1.6	0.5676
28.05	-1.9988
1	-1.6512
44.95	0.9752
4.1	0.2603
51.05	-0.575
30.5	0.4419
23	-0.137
15.45	-2.3143
40.25	-1.0278
-4.8	-1.2003
23.1	0.0513
62.8	-1.001
28.65	1.8417
20.25	-3.4271
113.95	-0.6334
45.7	-2.0921
33.7	-0.4368
25.5	-1.6178
76.1	0.3257
54.55	-2.3194
51.55	-0.4175
25.35	-1.797
70.7	-1.8745
63.65	-2.1215
41.25	0.8139
15.9	0.0783
30.3	-1.366
20.95	-1.3715
48	0.6109
44.15	4.0088
77.7	3.2096
49.25	-4.5937
119.9	-0.6313
41.1	1.3262
34.75	-1.6421
34.85	-1.6248
32.4	-0.4981
48.1	-0.7919
42.05	-1.361
36.3	1.316
46.4	-0.8405
0.2	0.3694
6.15	-3.2891
24.7	-0.8309
100.9	0.3103
38	0.9985
47.5	0.3995
37.35	-3.4218
49.65	-1.642
39.75	-1.5117
50.1	-0.9693
15.4	0.2528
68.95	-1.0973
25.3	-2.3977
0.7	0.6761
56.75	-2.8341
52.9	1.301
48.95	0.0998
19.5	-3.2464
43.65	1.3383
119.8	-1.9989
43	2.9408
40.05	-1.3789
77.55	-1.7045
32.45	-1.652
8.9	1.6971
25.9	-0.1026
33.8	-0.3607
48.75	-0.3791
47.15	-0.6631
36.65	-1.6838
29.15	-0.6901
40.15	-0.8612
27.35	-0.1948
25.1	-0.4074
61.05	-1.2667
45.7	-2.9241
-18.6	1.691
44.7	0.094
55.25	-1.029
31.2	-0.5631
33	0.316
9.15	-2.4109
111.15	-0.8325
52.15	0.7636
80	-0.433
40.2	-0.5674
39.8	-0.0105
15.75	-0.5084
66.2	-1.5957
119	1.3362
55	-1.0007
76.25	-1.3885
49.2	1.8103
15.35	0.7799
-12.2	0.707
1.9	0.6277
63.1	-2.0439
9.6	-0.6627
58.3	0.0228
-14.65	-0.1905
45.1	0.6189
43.7	-0.3257
1.85	0.0362
44.45	-0.2908
22.1	-0.281
59.55	0.0305
117.35	-0.2848
48.15	0.3303
15.5	-0.4637
56.5	-0.4042
2.05	0.0424
36.4	0.6336
25.6	-0.5432
15.95	-0.5643
46.65	-0.7415
51.3	1.342
54.65	-1.096
12.8	-0.4625
37.75	1.2294
39.35	-0.7016
45.5	-0.5199
85.4	0.8191
68.3	0.4127
25.8	0.2586
99.9	-0.0682
27.9	1.3085
69.6	-0.2811
33.45	-0.2832
23	-0.3518
63.95	-0.8971
27.85	0.3654
71.25	-1.4906
-15.85	1.4473
55.5	-0.8156
24.3	-0.1119
47.5	-0.3315
47.45	0.2395
19.85	0.0886
22.15	0.3238
39.35	-0.9018
60.95	0.5489
-18.6	0.3546
114.15	-0.1299
22.25	-0.5249
96.05	-0.9495
57.45	0.3134
25.65	0.2414
-19.75	3.948
27.1	-1.479
82.9	-2.1469
-15.2	1.3059
91.4	-0.2614
13.15	0.0609
81.1	-0.2759
33.3	0.5208
35.95	-0.5856
49.65	-1.291
108.8	0.456
73.8	-1.6362
116.45	-1.0841
11.65	0.357
47.55	0.1174
107.15	-0.8479
59.25	0.0786
65.75	-0.5932
57.15	-0.1957
25.4	-1.599
75.2	-0.5168
36.85	-3.2703
15.85	-1.4164
80.7	-0.3213
92.25	-0.4188
54.5	-0.1296
61.75	1.3155
28.5	-0.3302
30.8	-2.6249
8.3	-2.0159
110.55	-0.7354
79.5	-0.5385
30.35	-2.5793
97.1	-0.6648
37.1	0.9447
25.1	-1.03
58.7	-0.7908
35.75	-2.187
23.65	-0.7704
38.15	-1.6543
46.05	-1.7203
44	-2.0082
-17.15	1.1076
65.45	-0.5635
65.45	-3.0226
59.9	-1.2755
30.35	-2.379
3.55	0.7589
24.2	-0.4117
41.9	-0.1719
31.85	-0.1088
47.95	-1.4402
20.85	0.8062
47.3	-1.1251
-18.7	-0.1301
84.15	-3.1273
49.95	-2.2914
35.2	-3.0144
-19.15	2.1283
116.8	-0.949
52.6	0.1568
26.05	0.3139
41.9	-1.0839
24.2	-0.3461
53.3	-1.4884
26	-0.8697
25.85	-0.8369
22.55	-1.7853
9.9	-0.29
45.9	-1.1293
115.1	-1.0631
24.4	-0.0757
53.45	0.7469
45.65	0.5367
37.1	-3.2355
37.8	0.6468
-19.9	1.3927
19.55	-2.1745
18.45	-2.8316
70.6	-0.5991
119.75	-0.7688
59	-0.3915
45.45	-1.8517
73.8	-0.5682
56.75	-2.1419
48.95	2.345
5.55	2.1671
30	0.404
66.45	-2.4396
102.65	-0.9495
41.8	-0.5125
50.75	-1.6834
18.75	-1.1692
26.9	-1.6303
45.1	-0.7485
47.15	-0.6786
37.2	-0.5697
48.8	-0.8944
37.85	-0.0295
36.6	-1.7414
28.45	-3.7872
50.05	-0.9778
37.5	-1.5641
30.3	-0.5366
42.7	-1.9683
81.45	0.026
55.9	-0.4913
15.7	-0.7827
66.2	-1.662
34.5	-1.1488
33.4	-1.8425
63.2	-0.3421
26.9	-0.2601
36.4	0.7475
31.7	0.4569
41.25	0.1648
48.95	-2.6712
37.35	-0.7179
43.4	-1.7903
46.95	-2.1028
55.4	-0.6457
56.05	-0.5637
24.95	0.1915
57.35	-0.7687
49.2	-1.376
50.25	-2.4183
37.25	-0.9132
56.05	-1.2773
5.05	0.9484
25.1	-0.7379
17.6	0.1343
33.85	-0.5655
68.6	-2.3134
11.55	-0.2924
33.75	-2.4045
64.8	-1.0664
89.1	-0.3492
105.65	-0.6552
21.65	3.6811
-19.95	0.5692
76.75	-1.6998
50.25	-1.2978
31.7	0.2666
15.9	0.7613
35.55	-0.7645
92.95	-1.4443
29.35	-1.0498
44.5	-0.0573
37.05	-0.4032
59.2	-1.0256
27.25	-0.7125
23.45	-0.2235
71.8	-0.0728
41.75	-0.7679
3.25	2.3501
45.1	0.3914
34.25	-0.7769
74.7	-0.1326
28.35	0.6887
28.45	-2.1977
60.5	-1.0621
102	-0.0496
64.2	1.1447
119.95	-1.8322
32.55	1.8338
56.75	0.1406
97.35	-1.3421
27.95	-0.0584
86.8	-0.8928
44.4	-0.1823
60.25	-1.8117
15.85	1.1387
36.55	-0.0579
6.45	1.0692
118.5	-2.3772
24.75	-0.3801
-0.8	-0.0545
-3.1	-1.2023
3.05	0.788
-7.25	0.3383
13.05	1.5016
6.7	5.5717
119.9	1.0192
101.4	3.388
25.4	1.5335
40.3	3.8712
36.65	0.4219
56.7	1.329
68.2	-0.8052
49.35	2.0344
-17.55	2.0299
24.6	-1.0725
49.95	-2.3491
49.4	-1.6038
52.5	-0.2157
36.1	1.233
23.25	0.5025
49.8	-1.0244
23.15	2.8582
87.55	0.1253
49.7	1.729
33.05	1.9569
2.85	4.5263
67.65	1.4891
62.15	-0.6192
48.2	-0.5633
112.35	-0.1657
119.95	3.236
80.75	-0.8066
55	-0.6819
88.05	-0.5965
12.35	2.0961
42.35	-0.3008
15.6	-0.9126
22.75	2.4867
5.55	0.9096
32.15	-0.1122
-17.85	0.8088
94.05	-2.5794
23.3	0.5336
65.1	2.0324
54.45	-0.1255
96.45	4.2637
47.4	0.7749
45.5	-1.3968
52.6	1.3613
32.9	3.9331
33.1	-3.2424
35.95	-0.9105
53.8	-3.002
37.6	2.2313
70.35	0.7505
19.3	2.0511
35.9	2.2432
23.85	3.1187
59.9	0.7908
105.35	4.0383
-5.95	3.1603
52.8	1.8315
44.35	0.532
44.4	2.7515
63.35	0.3283
64.85	-0.828
119.6	-1.5575
61.2	0.9827
71.3	-2.01
119.95	-0.5898
-2.65	3.6155
28	-0.6761
39.95	-0.7199
34.35	0.3044
-0.6	1.502
19.85	1.9104
30.2	2.7618
112.7	0.2124
32.15	1.6994
75.25	-0.2016
81.85	-2.6109
90.1	-1.8976
47.25	1.6973
36.25	-2.1352
53.1	4.4007
56.4	2.5387
22.25	-2.2023
56.4	-6.6787
-0.2	-6.1778
1.1	-3.5115
29.3	3.7349
56.35	1.2674
29.75	0.5903
-6.3	6.0797
39.15	0.9154
105.7	1.7997
53.15	0.469
60.35	0.7406
60.3	0.3556
71.95	-0.8858
67.55	-2.1772
16.2	-0.3816
118.95	-3.5021
30.95	0.6711
62.75	-3.0721
7.95	2.5135
31.7	1.049
21.85	-0.939
31.05	0.3559
40	0.7789
46.1	0.932
101.4	1.3288
49.65	2.0234
42.5	-0.0361
78.6	1.098
11.6	1.0676
65.5	0.3271
65.9	0.1788
-9.9	0.1101
15.8	1.7921
32.75	0.9175
22.65	-1.3076
113.65	-0.4008
4.2	0.633
20.55	-2.8133
-7.9	-1.2157
41.25	0.8481
16.1	-0.9161
94.9	-2.2716
-10.5	2.1316
62.15	-0.7842
-15.2	2.2545
-10.65	0.6191
58.7	-2.4488
52.25	-3.9997
15.35	-1.2734
36.15	0.622
39.65	1.0396
54.15	-1.0668
43.7	-0.8456
3.45	0.8385
-19.95	2.6903
83.75	-3.5286
7.65	-6.1502
43.65	-4.8779
61.5	-3.7656
28.45	1.0808
99.55	-0.61
106.4	-0.1306
65.7	0.6924
-16.8	0.7224
54.85	-2.4072
-7.1	0.5046
19.4	-3.3165
41.75	-4.0332
29.65	1.1058
119.3	-3.2587
73	-2.9466
37.5	0.3573
32.5	-0.764
46.15	-1.5362
86.6	1.5735
6.6	1.744
22.45	-0.4821
-19.75	0.8725
39.65	1.5103
41.75	-0.3628
4.4	1.4858
28.3	-1.3453
51.5	-3.4411
12.35	-2.0492
48.85	-4.0488
-19.85	-2.967
22.45	-2.3772
46.95	-1.1962
105.35	-1.4402
9	-0.6747
22.8	-4.3853
3.6	-0.2279
11.6	2.8006
-7.85	-0.8354
13.7	-1.8695
12.8	-2.1421
89.85	1.8506
84.65	-1.3557
24.45	1.9265
47.35	0.4564
39.85	-1.7826
1.45	4.8735
-19.75	-0.7928
23.3	5.2539
-18.4	-0.2617
112.25	-3.4021
51.9	-1.3258
119.9	-3.6142
[truncated: 3,972 more rows]

## Sheet: Fig. 4d
awake data	enriched environment	dep peak times	dVmpre
	r = -0.174073731125206	86.4	0.1697
	p = 0.0032	8.65	0.3963
		48.1	-0.3402
		15	-0.0652
		30.75	-0.1844
		86.7	-0.1961
		24.65	0.2122
		20.05	-0.2499
		60.05	-0.1529
		57.75	-0.1518
		78.45	0.1404
		21.3	-0.2418
		32.6	0.9899
		110.7	1.0383
		71.4	0.3406
		13.45	0.0787
		28.5	-1.3405
		0.15	-0.4288
		-9.9	0.4494
		93	-2.4856
		72.2	-1.647
		0.2	1.1865
		28.2	-1.557
		24.6	-0.7448
		18.55	-0.6525
		-19.7	1.7814
		55.7	-4.9029
		44.5	-1.6068
		-19.9	-2.6561
		15.3	-2.3213
		87.4	0.6358
		12.1	0.2404
		107.7	-2.0436
		-16.15	-1.6615
		4.9	-0.4715
		-18.85	-2.9003
		18.3	-2.935
		-17.3	-0.6837
		-19.45	0.1598
		86.25	0.1938
		-17.8	3.7365
		35.2	-2.6236
		18.95	-2.4352
		47.15	-0.8033
		-5.5	-1.9376
		47.85	-3.9521
		91.95	-2.6194
		1.5	-2.4057
		119.25	1.8104
		-19.7	-2.5368
		6.85	0.1599
		74.35	-1.4418
		104.1	-1.9077
		58.25	-3.9369
		56	-4.0121
		-4.45	2.8535
		25.7	-6.838
		32.4	-4.7424
		47	-3.5315
		22.15	3.3119
		7.3	-0.7961
		11.4	-1.1393
		20.3	-1.1047
		32.55	-0.5847
		49.3	5.178
		-19.55	-3.4821
		31.2	-0.9594
		-6.25	0.0248
		112.85	-3.0402
		49.95	-2.8444
		97	-1.699
		42.3	-4.2755
		-15.15	-1.5313
		31.45	-0.9615
		94.1	-1.0059
		-7.55	-0.5247
		25.2	0.0464
		26.4	-2.5475
		65.6	-2.7216
		76.85	-2.5891
		-8.8	1.2264
		1.75	-3.0248
		2.65	3.4434
		48.75	-3.811
		43.45	-2.9964
		27.6	-2.9842
		97.1	-3.531
		23.65	-6.0782
		61.95	-0.9435
		-6.7	-3.0317
		30.45	-6.669
		-18.45	1.2194
		46.85	-0.2092
		48.5	-2.6725
		27.85	-2.6707
		-12.1	-3.3628
		5.2	-0.6131
		117.85	-1.0565
		-17.95	-1.1509
		67.15	-3.4673
		37.65	-0.5638
		56.45	-0.8242
		67.75	-3.3968
		41.9	-2.848
		52.4	-4.4172
		103.9	-2.2478
		13.9	2.0097
		33.15	1.9524
		23.45	-0.9836
		5.45	3.456
		89.45	-2.4428
		36.2	-1.7023
		24.35	0.0796
		4.2	0.8438
		95.3	-0.4078
		21.65	0.3914
		28.65	-0.9803
		-5.95	-0.5831
		104.15	-2.7981
		22.9	-0.0375
		11.35	-0.3381
		57.35	-1.1594
		88.1	-0.1177
		9.7	5.8206
		80.25	-1.6405
		1.75	-0.5493
		56.45	3.8403
		73.15	-3.2429
		22.8	3.1225
		-3.35	1.939
		20.35	1.6352
		72.45	0.5794
		-16.1	1.3529
		29.4	0.3563
		-2.35	0.5623
		40.2	-1.9047
		-17.75	1.5888
		68.75	-0.6331
		43.25	-2.4687
		9.65	4.4777
		23.45	1.2846
		41.5	-2.725
		33.65	2.8897
		38.55	0.3107
		74.05	-7.9363
		24.15	-2.3845
		-13.35	6.4599
		22.9	-0.2745
		2.35	6.2232
		88	0.2666
		57.25	0.2046
		73.25	-0.0841
		85.8	0.0708
		-3.75	0.2462
		-4.15	-0.2333
		104.25	-0.5251
		43.5	0.1787
		50	-0.0981
		70.8	0.0496
		76.1	-0.1676
		27.25	-0.3523
		85.9	0.2731
		25.05	0.4472
		55.85	-0.0097241
		93.9	0.1441
		15.9	-0.2449
		68.5	-0.164
		111.6	0.5148
		31.9	-0.0325
		27	-0.5008
		22	-0.9889
		33.05	-0.1894
		45.4	0.3399
		31.35	0.3759
		67.15	0.4762
		71.95	-0.1878
		40.3	0.7599
		16.2	0.4196
		66.55	-0.762
		39.5	0.4718
		12.3	-0.3657
		32.3	1.5577
		37.25	0.8422
		55.9	0.342
		54.6	1.2116
		16.9	0.0095448
		6.75	-0.586
		25.85	-0.5967
		67.55	0.5732
		23	0.318
		10.1	0.3624
		35.95	0.8527
		26.9	-0.4573
		17.8	-1.8427
		26.85	-2.6338
		104.85	-1.3913
		-2.35	2.0389
		42.15	0.2655
		7.55	2.7648
		29.1	-0.1638
		66.2	-0.5054
		-5.55	-0.7979
		-4.7	1.565
		42.1	1.973
		47.95	-1.7129
		61.7	2.1613
		34.55	0.5367
		19.85	-0.5482
		31.35	0.4997
		76.7	0.1925
		20.75	0.774
		42.85	1.0389
		47.8	1.5902
		2.35	-1.0073
		22.65	0.4632
		32.45	-1.2153
		54.15	2.0383
		32.3	-0.3026
		94.9	-1.1917
		88.05	-1.0731
		6.5	-0.3463
		99.35	0.0818
		-8.65	2.2494
		36.45	-1.1082
		45.15	0.7845
		-5.75	2.1783
		13.4	-0.7376
		37	-0.2916
		35.9	-0.812
		26.35	0.2806
		27.7	-0.7406
		61.35	-1.5037
		65	0.7496
		21.4	2.0282
		36.35	0.3653
		35.8	-0.3794
		109.1	2.0882
		50.65	0.8308
		14	1.2218
		24.2	0.3789
		29.65	0.1697
		23.05	0.4865
		60.05	1.8066
		-0.9	0.8051
		42.5	-0.0869
		38.5	-0.0145
		77.75	2.6448
		41.15	1.5717
		28.95	0.9984
		43.25	-0.7142
		22.45	-0.4828
		17.85	1.524
		67.25	-0.0537
		37.6	-0.5667
		50.1	-0.6409
		25.8	-1.4978
		22.55	-0.4306
		42.5	0.2881
		28.8	-1.0386
		32.25	0.7799
		29.6	1.3925
		38.9	-0.6536
		21.85	0.2643
		115.9	-1.1725
		43.75	-0.5734
		41.8	0.363
		41.7	0.6081
		39.9	-0.8373
		38.65	-0.4573
		49.25	-1.3331
		36.45	3.6099
		97.95	-0.4196
		31.65	2.8785
		28.55	0.065
		73.8	1.5022
		27.85	-0.2509
		30.85	1.1314
		35.65	0.6609
		8.6	-0.1939
		11	0.0287
		2.2	0.0488
		52	-0.1605
		18.85	0.5705
		67.1	-0.5172
		43.75	-0.159

[truncated: 20 more sheets: Fig. 5b, Fig. 5c, Fig. 6a, Fig. 6b, Fig. 6c, Fig. S1a, Fig. S1b, Fig. S2a, Fig. S2b, Fig. S3b, Fig. S3c, Fig. S4, Fig. S5a, Fig. S5b, Fig. S5c, Fig. S6a, Fig. S6b, Fig. S7d, Fig. S7e, Fig. S8]
